# Supplementary material for: Structure and consistency of self-reported social contact networks in British secondary schools
Source: PLoS One. 2018 Jul 25;13(7):e0200090. doi: 10.1371/journal.pone.0200090 (PMC6059423; doi:10.1371/journal.pone.0200090)
Supplement: S1 Data — (XLSX) [file pone.0200090.s002.xlsx]

## Sheet: Notes
NOTES
The surveys were conducted between January and July 2015
Full data and code available at: https://github.com/adamkucharski/school-networks-15
Header	Description
school	School number. Matches Table 1 in main paper
participant	Participant ID (unique within each school)
c1	Contact ID (unique within each school)
c2	Contact ID (unique within each school)
c3	Contact ID (unique within each school)
c4	Contact ID (unique within each school)
c5	Contact ID (unique within each school)
c6	Contact ID (unique within each school)
round	Round of data collection
class	Class ID (unique within each school)
MF	Male=1, female=2
contacts	"How many people not in your year group (including family and teachers) did you have a conversation with yesterday?" See below for categories
Contact categories are as follows: 1=0-5; 2=6-10; 3=11-15; 4=16-20; 5=20+

## Sheet: All schools
school	participant	c1	c2	c3	c4	c5	c6	round	class	MF	contacts
1	ID_1	ID_88	ID_37	ID_98	ID_144	ID_157	ID_19	1	2	1	5
1	ID_2	ID_77	ID_42	ID_79	ID_69	ID_95	ID_74	1	2	2	2
1	ID_3	ID_4	ID_184	ID_143	ID_16	ID_40	ID_181	1	1	2	5
1	ID_4	ID_3	ID_177	ID_184	ID_143	ID_11	ID_92	1	1	2	4
1	ID_5	ID_29	ID_45	ID_35	ID_137	ID_82	ID_30	1	2	2	3
1	ID_6	ID_7	ID_147	ID_85	ID_102	ID_84	ID_61	1	2	1	4
1	ID_7	ID_61	ID_84	ID_6	ID_56	ID_85	ID_102	1	2	1	5
1	ID_8	ID_174	ID_165	ID_86	ID_35	ID_137	ID_167	1	2	1	5
1	ID_9	ID_167	ID_40	ID_96	ID_178	ID_152	ID_177	1	1	1	3
1	0_ID_NA	ID_16	ID_94	ID_143	ID_12	ID_11	ID_91	1	1	3	5
1	ID_11	ID_92	ID_123	ID_12	ID_68	ID_107	ID_90	1	1	3	3
1	ID_12	ID_92	ID_94	ID_52	ID_11	ID_107	ID_90	1	1	3	5
1	ID_13	ID_88	ID_150	ID_3	ID_68	ID_16	ID_94	1	1	3	2
1	ID_14	ID_67	ID_93	ID_69	ID_159	ID_66	ID_105	1	2	3	5
1	ID_15	ID_73	ID_133	ID_72	ID_22	ID_125	ID_14	1	2	3	2
1	ID_16	ID_68	ID_94	ID_90	ID_92	ID_12	ID_11	1	1	3	1
1	ID_17	ID_23	ID_138	ID_166	ID_57	ID_18	ID_142	1	1	4	NA
1	ID_18	ID_23	ID_132	ID_47	ID_160	ID_57	0_ID_NA	1	1	4	2
1	ID_19	ID_130	ID_1	ID_157	ID_105	ID_37	ID_20	1	2	4	5
1	ID_20	ID_21	ID_130	ID_129	ID_19	ID_70	0_ID_NA	1	2	4	2
1	ID_21	ID_20	ID_130	ID_70	ID_19	ID_22	0_ID_NA	1	2	4	2
1	ID_22	ID_21	ID_19	ID_20	0_ID_NA	ID_70	0_ID_NA	1	2	4	2
1	ID_23	ID_18	ID_17	ID_57	ID_47	ID_142	0_ID_NA	1	1	4	3
1	ID_24	ID_61	ID_72	ID_56	ID_29	ID_25	0_ID_NA	1	2	2	4
1	ID_25	ID_24	ID_61	ID_56	ID_72	ID_29	0_ID_NA	1	2	2	4
1	ID_26	ID_34	ID_27	ID_32	ID_3	ID_36	ID_31	1	1	2	5
1	ID_27	ID_26	ID_34	ID_32	ID_140	ID_111	ID_132	1	1	2	1
1	ID_28	ID_25	ID_133	ID_15	ID_78	ID_84	ID_126	1	2	2	3
1	ID_29	ID_5	ID_46	ID_30	ID_35	ID_82	ID_45	1	2	2	3
1	ID_30	ID_29	ID_5	ID_137	ID_35	ID_77	ID_79	1	2	2	4
1	ID_31	ID_173	ID_117	ID_67	ID_14	ID_36	0_ID_NA	1	1	2	3
1	ID_32	ID_36	ID_34	ID_27	ID_173	ID_26	ID_31	1	1	2	5
1	ID_33	ID_77	ID_79	ID_126	ID_7	ID_5	0_ID_NA	1	2	2	5
1	ID_34	ID_26	ID_36	ID_27	ID_149	ID_32	ID_94	1	1	2	5
1	ID_35	ID_8	ID_167	ID_137	ID_174	ID_71	ID_39	1	2	2	2
1	ID_36	ID_32	ID_31	ID_27	ID_62	ID_26	ID_173	1	1	2	1
1	ID_37	ID_98	ID_38	ID_158	ID_19	ID_157	ID_130	1	2	5	3
1	ID_38	ID_110	ID_98	ID_37	ID_158	0_ID_NA	0_ID_NA	1	2	5	2
1	ID_39	ID_163	ID_71	ID_65	ID_128	ID_153	ID_119	1	2	5	5
1	ID_40	ID_143	ID_124	ID_169	ID_146	ID_138	ID_35	1	1	5	2
1	ID_41	ID_134	ID_138	ID_171	ID_115	ID_99	ID_146	1	1	6	3
1	ID_42	ID_74	ID_2	ID_156	ID_170	ID_130	ID_79	1	2	6	1
1	ID_43	ID_108	ID_139	ID_166	ID_68	ID_120	ID_135	1	1	6	3
1	ID_44	ID_137	ID_82	ID_46	ID_45	ID_5	ID_29	1	2	7	5
1	ID_45	ID_46	ID_5	ID_82	ID_44	ID_29	ID_137	1	2	7	5
1	ID_46	ID_45	ID_82	ID_5	ID_29	ID_44	ID_137	1	2	7	5
1	ID_47	ID_23	ID_52	ID_116	ID_177	ID_9	ID_96	1	1	7	5
1	ID_48	ID_132	ID_52	ID_47	ID_53	ID_80	ID_136	1	1	7	2
1	ID_49	ID_55	ID_51	ID_50	ID_81	ID_133	ID_77	1	2	7	2
1	ID_50	ID_51	ID_49	ID_45	ID_44	ID_5	ID_55	1	2	7	4
1	ID_51	ID_49	ID_55	ID_50	ID_81	ID_39	ID_45	1	2	7	4
1	ID_52	ID_53	ID_137	ID_96	ID_92	ID_136	ID_116	1	1	7	3
1	ID_53	ID_52	ID_136	ID_116	ID_96	ID_54	ID_177	1	1	7	5
1	ID_54	ID_52	ID_136	ID_96	ID_53	ID_94	ID_116	1	1	7	5
1	ID_55	ID_49	ID_51	ID_80	ID_127	ID_75	ID_50	1	2	7	2
1	ID_56	ID_61	ID_78	ID_63	ID_7	ID_72	ID_38	1	2	8	3
1	ID_57	ID_23	ID_17	ID_47	ID_132	ID_48	ID_18	1	1	8	5
1	ID_58	ID_59	ID_60	ID_154	ID_80	0_ID_NA	0_ID_NA	1	2	8	3
1	ID_59	ID_58	ID_154	ID_60	ID_158	ID_38	ID_113	1	2	8	2
1	ID_60	ID_154	ID_58	ID_59	ID_61	ID_56	ID_63	1	2	8	3
1	ID_61	ID_78	ID_72	ID_6	ID_63	ID_7	ID_56	1	2	8	5
1	ID_62	ID_94	ID_184	ID_83	ID_4	ID_121	ID_167	2	1	2	2
1	ID_63	ID_56	ID_61	ID_145	ID_60	ID_78	ID_180	2	2	8	3
1	ID_56	ID_61	ID_72	ID_78	ID_63	ID_25	ID_7	2	2	8	4
1	ID_64	ID_121	ID_151	ID_178	ID_96	ID_9	ID_53	2	1	8	1
1	ID_58	ID_59	ID_154	ID_60	ID_80	0_ID_NA	0_ID_NA	2	2	8	2
1	ID_57	ID_23	ID_18	ID_17	ID_47	ID_132	ID_48	2	1	8	5
1	ID_59	ID_58	ID_154	ID_60	ID_158	ID_113	0_ID_NA	2	2	8	2
1	ID_60	ID_154	ID_58	ID_59	ID_56	ID_61	ID_63	2	2	8	2
1	ID_61	ID_56	ID_72	ID_63	ID_7	ID_78	ID_6	2	2	8	5
1	ID_37	ID_38	ID_158	ID_98	ID_19	ID_1	ID_130	2	2	5	3
1	ID_38	ID_98	ID_158	ID_37	ID_128	ID_110	ID_39	2	2	5	2
1	ID_40	ID_143	ID_114	ID_138	ID_169	ID_35	ID_152	2	1	5	5
1	ID_65	ID_128	ID_163	ID_119	ID_153	ID_174	ID_144	2	2	5	2
1	ID_66	ID_69	ID_67	ID_93	ID_14	ID_159	ID_130	2	2	3	2
1	ID_67	ID_14	ID_69	ID_66	ID_2	ID_77	ID_42	2	2	3	2
1	ID_15	ID_133	ID_78	ID_73	ID_22	ID_72	ID_85	2	2	3	5
1	ID_68	ID_112	ID_16	ID_92	ID_12	ID_94	ID_91	2	1	3	5
1	ID_69	ID_66	ID_159	ID_93	ID_67	ID_130	ID_14	2	2	3	5
1	ID_11	ID_92	ID_90	ID_12	ID_123	ID_107	ID_135	2	1	3	3
1	ID_12	ID_94	ID_52	ID_92	ID_11	ID_107	0_ID_NA	2	1	3	5
1	ID_14	ID_67	ID_93	ID_66	ID_159	ID_77	ID_69	2	2	3	4
1	ID_16	ID_90	ID_12	ID_68	ID_92	ID_13	ID_94	2	1	3	3
1	ID_13	ID_16	ID_68	ID_94	ID_139	ID_11	ID_3	2	1	3	NA
1	ID_18	ID_23	ID_132	ID_57	ID_48	ID_47	0_ID_NA	2	1	4	1
1	ID_23	ID_142	ID_57	ID_18	ID_47	0_ID_NA	0_ID_NA	2	1	4	3
1	ID_21	ID_20	ID_22	ID_70	0_ID_NA	0_ID_NA	0_ID_NA	2	2	4	4
1	ID_70	ID_20	ID_22	ID_21	0_ID_NA	0_ID_NA	0_ID_NA	2	2	4	2
1	ID_20	ID_21	ID_22	ID_70	0_ID_NA	0_ID_NA	0_ID_NA	2	2	4	2
1	ID_22	ID_15	ID_21	ID_70	ID_20	ID_19	0_ID_NA	2	2	4	2
1	ID_19	ID_130	ID_1	ID_157	ID_22	ID_37	ID_81	2	2	4	5
1	ID_43	ID_108	ID_139	ID_120	ID_166	ID_135	ID_123	2	1	6	3
1	ID_71	ID_110	ID_105	ID_174	ID_153	ID_104	ID_39	2	2	6	3
1	ID_72	ID_126	ID_56	ID_61	ID_24	ID_75	ID_125	2	2	6	2
1	ID_73	ID_126	ID_125	ID_75	ID_72	ID_15	ID_74	2	2	6	2
1	ID_42	ID_74	ID_2	ID_156	ID_170	ID_105	ID_79	2	2	6	3
1	ID_74	ID_42	ID_156	ID_170	ID_105	ID_41	ID_2	2	2	6	2
1	ID_41	ID_134	ID_171	ID_99	ID_115	ID_138	ID_168	2	1	6	3
1	ID_75	ID_55	ID_72	ID_125	ID_126	ID_61	ID_162	2	2	6	1
1	ID_34	ID_26	ID_149	ID_27	ID_36	ID_94	ID_52	2	1	2	5
1	ID_36	ID_32	ID_31	ID_173	ID_34	ID_26	ID_3	2	1	2	5
1	ID_35	ID_8	ID_174	ID_3	ID_184	ID_71	ID_98	2	1	2	4
1	ID_30	ID_29	ID_5	ID_35	ID_77	ID_137	ID_2	2	2	2	4
1	ID_31	ID_173	ID_67	ID_117	ID_14	ID_32	ID_36	2	1	2	2
1	ID_33	ID_126	ID_72	ID_7	ID_6	ID_77	ID_79	2	2	2	3
1	ID_76	ID_2	ID_77	ID_79	ID_118	ID_105	ID_35	2	2	2	2
1	ID_77	ID_79	ID_130	ID_2	ID_81	ID_95	ID_157	2	2	2	2
1	ID_27	ID_34	ID_26	ID_140	ID_32	ID_111	ID_36	2	1	2	4
1	ID_25	ID_78	ID_56	ID_72	ID_61	ID_29	ID_5	2	2	2	NA
1	ID_78	ID_25	ID_56	ID_61	ID_72	ID_46	ID_29	2	2	2	3
1	ID_32	ID_36	ID_3	ID_173	ID_181	ID_31	ID_107	2	1	2	4
1	ID_26	ID_34	ID_27	ID_36	ID_32	0_ID_NA	0_ID_NA	2	1	2	5
1	ID_3	ID_4	ID_143	ID_171	ID_35	ID_184	ID_98	2	1	2	4
1	ID_79	ID_77	ID_81	ID_2	ID_157	ID_95	0_ID_NA	2	2	2	5
1	ID_4	ID_3	ID_62	ID_94	ID_32	ID_152	ID_141	2	1	2	3
1	ID_29	ID_5	ID_82	ID_137	ID_46	ID_45	ID_86	2	2	2	3
1	ID_28	ID_25	ID_133	ID_78	ID_15	ID_126	ID_84	2	2	2	3
1	ID_5	ID_29	ID_45	ID_137	ID_82	ID_35	ID_86	2	2	2	4
1	ID_2	ID_77	ID_79	ID_95	ID_42	ID_74	ID_69	2	2	2	3
1	ID_55	ID_49	ID_51	ID_80	ID_50	ID_75	ID_45	2	2	7	2
1	ID_51	ID_50	ID_49	ID_55	ID_81	ID_77	ID_46	2	2	7	3
1	ID_80	ID_137	ID_44	ID_55	0_ID_NA	ID_50	0_ID_NA	2	2	7	1
1	ID_81	ID_157	ID_130	ID_19	ID_77	ID_69	ID_79	2	2	7	5
1	ID_52	ID_12	ID_92	ID_116	ID_94	ID_181	ID_83	2	1	7	4
1	ID_48	ID_53	ID_83	ID_47	ID_52	ID_136	ID_80	2	1	7	3
1	ID_45	ID_82	ID_46	ID_29	ID_5	ID_44	ID_137	2	2	7	5
1	ID_46	ID_45	ID_82	ID_137	ID_44	ID_5	ID_29	2	2	7	5
1	ID_44	ID_82	ID_45	ID_137	ID_46	ID_5	ID_29	2	2	7	5
1	ID_82	ID_44	ID_45	ID_137	ID_86	ID_29	ID_5	2	2	7	5
1	ID_53	ID_52	ID_116	ID_177	ID_91	ID_136	ID_83	2	1	7	1
1	ID_83	ID_52	ID_177	ID_136	ID_94	ID_90	ID_53	2	1	7	3
1	ID_49	ID_50	ID_51	ID_55	ID_46	ID_81	ID_77	2	2	7	4
1	ID_47	ID_23	ID_116	ID_53	ID_83	ID_52	ID_183	2	1	7	1
1	ID_50	ID_50	ID_45	ID_51	ID_5	ID_137	ID_80	2	2	7	3
1	ID_84	ID_6	ID_7	ID_85	ID_102	ID_147	0_ID_NA	2	2	1	3
1	ID_1	ID_19	ID_157	ID_130	ID_37	ID_158	ID_88	2	2	1	2
1	ID_9	ID_86	ID_178	ID_167	ID_177	ID_116	ID_96	2	1	1	2
1	ID_85	ID_6	ID_84	ID_7	0_ID_NA	0_ID_NA	0_ID_NA	2	2	1	3
1	ID_86	ID_174	ID_165	ID_9	ID_167	ID_82	ID_88	2	2	1	1
1	ID_8	ID_71	ID_86	ID_174	ID_165	ID_167	ID_9	2	2	1	4
1	ID_6	ID_7	ID_84	ID_85	ID_61	ID_102	ID_147	2	2	1	5
1	ID_7	ID_6	ID_61	ID_84	ID_56	ID_85	ID_78	2	2	1	4
1	ID_87	ID_150	ID_88	ID_102	ID_147	0_ID_NA	0_ID_NA	2	1	1	4
1	ID_88	ID_150	ID_87	ID_102	ID_147	ID_86	ID_1	2	1	1	2
1	ID_64	ID_121	ID_183	ID_178	ID_169	ID_181	ID_146	4	1	8	4
1	ID_58	ID_154	ID_60	ID_59	ID_80	0_ID_NA	0_ID_NA	4	2	8	2
1	ID_56	ID_61	ID_63	ID_72	ID_78	ID_7	ID_118	4	2	8	5
1	ID_60	ID_58	ID_56	ID_154	ID_61	ID_59	ID_63	4	2	8	3
1	ID_61	ID_56	ID_72	ID_63	ID_7	ID_78	ID_6	4	2	8	5
1	ID_59	ID_154	ID_58	ID_75	ID_103	ID_101	ID_158	4	2	8	3
1	ID_38	ID_158	ID_39	ID_110	ID_14	ID_37	0_ID_NA	4	2	5	2
1	ID_40	ID_143	ID_138	ID_180	ID_145	ID_169	ID_122	4	1	5	5
1	ID_39	ID_71	ID_104	ID_163	ID_128	ID_119	ID_65	4	2	5	5
1	ID_22	ID_20	ID_21	ID_15	ID_19	ID_130	ID_70	4	2	2	3
1	ID_21	ID_20	ID_22	ID_70	0_ID_NA	0_ID_NA	0_ID_NA	4	2	4	3
1	ID_19	ID_130	ID_1	ID_157	ID_20	ID_37	ID_22	4	2	4	5
1	ID_20	ID_22	ID_19	ID_70	ID_21	0_ID_NA	0_ID_NA	4	2	4	3
1	ID_89	ID_18	ID_142	ID_57	0_ID_NA	0_ID_NA	0_ID_NA	4	1	4	3
1	ID_18	ID_23	ID_57	ID_132	ID_47	ID_17	0_ID_NA	4	1	4	2
1	ID_13	ID_31	ID_173	ID_92	ID_68	ID_16	ID_94	4	1	3	3
1	ID_67	ID_14	ID_159	ID_69	ID_77	ID_50	ID_66	4	2	3	3
1	ID_68	ID_169	ID_97	ID_167	ID_16	ID_184	ID_94	4	1	3	5
1	ID_15	ID_7	ID_56	ID_72	ID_61	ID_78	ID_133	4	2	3	5
1	ID_16	ID_94	ID_181	ID_167	ID_3	ID_68	ID_92	4	1	3	5
1	ID_66	ID_69	ID_159	ID_93	ID_14	ID_130	ID_81	4	2	3	5
1	ID_90	ID_92	ID_11	ID_12	ID_140	ID_3	ID_47	4	1	3	2
1	ID_91	ID_52	ID_94	ID_12	ID_83	ID_92	ID_107	4	1	3	5
1	ID_92	ID_94	ID_107	ID_12	0_ID_NA	ID_182	ID_52	4	1	3	5
1	ID_93	ID_159	ID_66	ID_69	ID_14	0_ID_NA	0_ID_NA	4	2	3	3
1	ID_41	ID_134	ID_138	ID_115	ID_166	ID_171	ID_99	4	1	6	4
1	ID_71	ID_110	ID_104	ID_39	ID_153	ID_118	ID_105	4	2	6	4
1	ID_73	ID_126	ID_75	ID_15	ID_133	ID_28	ID_84	4	2	6	2
1	ID_74	ID_105	ID_139	ID_170	ID_73	ID_41	ID_156	4	2	6	1
1	ID_43	ID_120	ID_108	ID_139	ID_123	ID_166	ID_99	4	1	6	4
1	ID_84	ID_133	ID_25	ID_28	ID_73	ID_7	0_ID_NA	4	2	1	3
1	ID_7	ID_6	ID_147	ID_102	ID_61	ID_84	ID_56	4	2	1	5
1	ID_6	ID_85	ID_102	ID_51	ID_147	ID_117	0_ID_NA	4	2	1	3
1	ID_85	ID_6	ID_117	ID_51	ID_9	ID_125	ID_88	4	2	1	4
1	ID_88	ID_9	ID_87	ID_117	ID_86	ID_167	ID_85	4	1	1	5
1	ID_9	ID_88	ID_86	ID_167	ID_85	ID_87	ID_117	4	1	1	5
1	ID_8	ID_86	ID_165	ID_174	ID_35	ID_9	ID_167	4	2	1	2
1	ID_86	ID_8	ID_167	ID_165	ID_82	ID_174	ID_35	4	2	1	2
1	ID_87	ID_88	ID_174	ID_150	ID_86	0_ID_NA	0_ID_NA	4	1	1	4
1	ID_1	ID_33	ID_19	ID_37	0_ID_NA	0_ID_NA	0_ID_NA	4	2	1	3
1	ID_55	ID_49	ID_80	ID_51	ID_50	ID_75	ID_46	4	2	7	3
1	ID_49	ID_50	ID_55	ID_80	ID_81	ID_77	0_ID_NA	4	2	7	4
1	ID_52	ID_83	ID_92	ID_12	ID_94	ID_53	ID_47	4	1	7	5
1	ID_82	ID_44	ID_165	ID_86	ID_137	ID_174	ID_29	4	2	7	3
1	ID_48	ID_132	ID_136	ID_177	ID_53	ID_47	ID_96	4	1	7	2
1	ID_53	ID_52	ID_83	ID_136	ID_116	ID_177	ID_96	4	1	7	2
1	ID_83	ID_52	ID_53	ID_116	ID_94	ID_177	ID_96	4	1	7	3
1	ID_44	ID_82	ID_29	ID_137	ID_46	ID_5	ID_45	4	2	7	5
1	ID_50	ID_49	ID_46	ID_137	ID_79	ID_44	ID_5	4	2	7	5
1	ID_46	ID_45	ID_5	ID_29	ID_82	ID_44	ID_137	4	2	7	5
1	ID_45	ID_46	ID_82	ID_29	ID_5	ID_137	ID_44	4	2	7	5
1	ID_78	ID_61	ID_56	ID_72	ID_63	ID_7	0_ID_NA	4	2	2	4
1	ID_94	ID_62	ID_35	ID_12	ID_3	ID_52	ID_32	4	1	2	5
1	ID_33	ID_126	ID_131	ID_35	ID_25	0_ID_NA	0_ID_NA	4	2	2	3
1	ID_35	ID_8	ID_174	ID_184	ID_94	ID_86	ID_82	4	2	2	3
1	ID_26	ID_34	ID_27	ID_31	0_ID_NA	0_ID_NA	0_ID_NA	4	1	2	4
1	ID_25	ID_84	ID_133	ID_56	ID_61	ID_28	ID_7	4	2	2	3
1	ID_29	ID_5	ID_82	ID_46	ID_45	ID_78	ID_50	4	2	2	3
1	ID_28	ID_133	ID_15	ID_84	ID_25	0_ID_NA	0_ID_NA	4	2	2	3
1	ID_36	ID_107	ID_92	ID_32	ID_11	ID_161	ID_31	4	1	2	4
1	ID_4	ID_3	ID_144	ID_32	ID_53	ID_105	ID_152	4	1	2	3
1	ID_34	ID_26	ID_4	ID_27	ID_36	ID_31	ID_94	4	1	2	5
1	ID_5	ID_29	ID_78	ID_46	ID_44	ID_45	ID_137	4	2	2	4
1	ID_31	ID_34	ID_26	ID_27	ID_4	ID_32	ID_173	4	1	2	1
1	ID_27	ID_34	ID_26	ID_31	ID_111	0_ID_NA	0_ID_NA	4	1	2	5
1	ID_95	ID_2	ID_118	ID_105	ID_104	ID_35	ID_174	4	2	2	3
1	ID_2	ID_77	ID_95	ID_78	ID_42	ID_74	ID_79	4	2	2	5
1	ID_30	ID_5	ID_29	ID_137	ID_77	ID_78	ID_35	4	2	2	3
1	ID_3	ID_32	ID_94	ID_181	ID_98	ID_62	ID_184	4	1	2	4
1	ID_32	ID_181	ID_62	ID_3	ID_12	ID_94	ID_4	4	1	2	5
1	ID_94	ID_12	ID_35	ID_62	ID_3	ID_52	ID_83	3	1	2	4
1	ID_62	ID_94	ID_12	ID_83	ID_52	ID_35	ID_29	3	1	2	2
1	ID_2	ID_79	ID_77	ID_95	ID_81	ID_42	ID_74	3	2	2	5
1	ID_36	ID_32	ID_31	ID_3	ID_4	0_ID_NA	ID_94	3	1	2	3
1	ID_79	ID_77	ID_2	ID_81	ID_95	ID_42	ID_157	3	2	2	2
1	ID_32	ID_36	ID_31	ID_3	ID_77	ID_52	ID_94	3	1	2	3
1	ID_77	ID_79	ID_130	ID_2	ID_81	ID_95	ID_157	3	2	2	3
1	ID_33	ID_126	ID_77	ID_73	ID_79	ID_7	ID_6	3	2	NA	3
1	ID_95	ID_2	ID_79	ID_35	ID_105	ID_77	ID_118	3	2	2	3
1	ID_35	ID_71	ID_95	ID_143	ID_62	ID_3	ID_153	3	2	2	3
1	ID_27	ID_26	ID_34	0_ID_NA	0_ID_NA	0_ID_NA	0_ID_NA	3	1	2	5
1	ID_34	ID_26	ID_36	ID_27	ID_94	ID_32	ID_52	3	1	2	5
1	ID_28	ID_133	ID_15	ID_25	ID_78	ID_84	ID_126	3	2	2	3
1	ID_5	ID_29	ID_45	ID_46	ID_137	ID_82	ID_86	3	2	2	4
1	ID_29	ID_5	ID_30	ID_82	ID_137	ID_46	ID_45	3	2	2	3
1	ID_30	ID_29	ID_5	ID_35	ID_46	ID_137	ID_82	3	2	2	4
1	ID_4	ID_3	ID_181	ID_177	ID_62	ID_94	ID_32	3	1	2	3
1	ID_3	ID_4	ID_52	ID_92	ID_35	ID_181	ID_32	3	1	2	3
1	ID_31	ID_173	ID_67	ID_150	ID_14	ID_13	0_ID_NA	3	1	2	2
1	ID_78	ID_56	ID_25	ID_61	ID_72	ID_63	ID_46	3	2	2	4
1	ID_26	ID_34	ID_27	0_ID_NA	0_ID_NA	0_ID_NA	0_ID_NA	3	1	2	5
1	ID_25	ID_78	ID_72	ID_56	ID_28	ID_84	ID_61	3	2	2	4
1	ID_84	ID_7	ID_6	ID_147	ID_85	ID_102	0_ID_NA	3	2	NA	3
1	ID_86	ID_8	ID_174	ID_165	ID_167	ID_9	ID_88	3	2	1	2
1	ID_87	ID_88	ID_174	ID_117	ID_86	0_ID_NA	0_ID_NA	3	1	1	3
1	ID_88	ID_87	ID_117	ID_86	ID_174	0_ID_NA	0_ID_NA	3	1	1	3
1	ID_1	ID_37	ID_19	ID_157	ID_130	ID_81	0_ID_NA	3	2	1	5
1	ID_6	ID_85	ID_84	ID_61	ID_7	ID_147	ID_102	3	2	1	3
1	ID_85	ID_6	ID_102	ID_84	ID_125	ID_50	ID_98	3	2	1	2
1	ID_7	ID_84	ID_6	ID_56	ID_85	ID_61	ID_24	3	2	1	5
1	ID_9	ID_167	ID_152	ID_135	ID_8	ID_86	ID_47	3	1	1	5
1	ID_8	ID_35	ID_118	ID_86	ID_174	ID_165	ID_71	3	2	1	4
1	ID_80	ID_55	ID_49	ID_137	ID_44	ID_58	0_ID_NA	3	2	7	3
1	ID_96	ID_136	ID_52	ID_54	ID_177	ID_53	ID_116	3	1	7	2
1	ID_55	ID_49	ID_51	ID_50	ID_75	ID_127	ID_80	3	2	7	2
1	ID_53	ID_52	ID_136	ID_177	ID_83	ID_96	ID_183	3	1	7	3
1	ID_50	ID_49	ID_79	ID_51	ID_137	ID_38	ID_80	3	2	7	5
1	ID_49	ID_50	ID_55	ID_51	ID_79	ID_81	ID_80	3	2	7	5
1	ID_82	ID_44	ID_29	ID_86	ID_137	ID_5	ID_45	3	2	7	2
1	ID_51	ID_81	ID_49	ID_50	ID_55	ID_77	ID_80	3	2	7	5
1	ID_48	ID_53	ID_47	ID_52	ID_83	ID_96	ID_132	3	1	7	3
1	ID_52	ID_92	ID_94	ID_83	ID_12	ID_3	ID_181	3	1	7	5
1	ID_44	ID_82	ID_29	ID_137	ID_46	ID_5	ID_45	3	2	7	5
1	ID_47	ID_116	ID_53	ID_52	ID_176	ID_83	ID_136	3	1	7	5
1	ID_54	ID_52	ID_136	ID_94	ID_177	ID_12	ID_116	3	1	7	4
1	ID_46	ID_45	ID_82	ID_5	ID_29	ID_137	ID_44	3	2	7	5
1	ID_45	ID_46	ID_29	ID_5	ID_82	ID_137	ID_44	3	2	7	5
1	ID_81	ID_77	ID_157	ID_130	ID_79	ID_69	ID_19	3	2	7	5
1	ID_23	ID_57	ID_175	ID_17	ID_142	ID_18	0_ID_NA	3	1	7	3
1	ID_19	ID_130	ID_37	ID_157	ID_20	ID_1	ID_21	3	2	4	4
1	ID_22	ID_15	ID_21	ID_20	ID_70	0_ID_NA	0_ID_NA	3	2	4	2
1	ID_21	ID_20	ID_19	ID_22	ID_15	ID_70	0_ID_NA	3	2	4	3
1	ID_17	ID_23	ID_57	ID_142	ID_179	ID_172	ID_138	3	1	4	4
1	ID_20	ID_21	ID_22	ID_70	ID_19	ID_15	ID_133	3	2	4	3
1	0_ID_NA	ID_159	ID_66	ID_69	ID_14	0_ID_NA	0_ID_NA	3	2	3	NA
1	ID_15	ID_72	ID_73	ID_78	ID_106	ID_28	ID_133	3	2	3	4
1	ID_14	ID_67	ID_66	ID_69	ID_2	ID_77	ID_81	3	2	3	2
1	ID_90	ID_92	ID_12	ID_94	ID_52	ID_3	ID_181	3	1	3	1
1	ID_11	ID_135	ID_123	ID_107	ID_92	ID_12	ID_96	3	1	3	2
1	ID_13	ID_31	ID_173	ID_16	ID_68	ID_92	ID_94	3	1	3	3
1	ID_66	ID_69	ID_130	ID_159	ID_93	ID_37	ID_14	3	2	3	3
1	ID_16	ID_68	ID_12	ID_94	ID_92	ID_11	ID_13	3	1	3	2
1	ID_12	ID_92	ID_94	ID_52	ID_164	ID_11	ID_107	3	1	3	4
1	ID_67	ID_14	ID_77	ID_2	ID_79	ID_81	ID_69	3	2	3	3
1	ID_97	ID_68	ID_115	ID_143	ID_146	ID_169	ID_40	3	1	3	1
1	ID_68	ID_115	ID_169	ID_146	ID_143	ID_167	ID_40	3	1	3	4
1	ID_91	ID_52	ID_92	ID_12	ID_94	ID_16	0_ID_NA	3	1	NA	5
1	ID_69	ID_66	ID_93	ID_159	ID_14	ID_67	ID_77	3	2	3	5
1	ID_37	ID_38	ID_19	ID_158	ID_157	ID_98	ID_66	3	2	5	1
1	ID_65	ID_119	ID_128	ID_153	ID_104	ID_39	ID_152	3	2	5	1
1	ID_39	ID_71	ID_128	ID_104	ID_153	ID_65	ID_163	3	2	5	5
1	ID_38	ID_98	ID_158	ID_37	ID_39	ID_114	ID_152	3	2	5	2
1	ID_98	ID_35	ID_8	ID_152	ID_122	ID_38	ID_109	3	2	5	3
1	ID_40	ID_143	ID_152	ID_169	ID_114	ID_115	ID_105	3	1	5	3
1	ID_71	ID_104	ID_148	ID_153	ID_39	ID_110	ID_105	3	2	6	5
1	ID_74	ID_105	ID_170	ID_118	ID_2	ID_41	ID_110	3	2	6	2
1	ID_43	ID_108	ID_139	ID_99	ID_120	ID_166	ID_135	3	1	6	3
1	ID_42	ID_170	ID_156	ID_2	ID_77	ID_79	ID_130	3	2	6	4
1	ID_41	ID_134	ID_171	ID_138	ID_115	ID_167	ID_146	3	1	6	3
1	ID_72	ID_56	ID_61	ID_75	ID_125	ID_126	ID_24	3	2	6	3
1	ID_73	ID_126	ID_75	ID_125	ID_72	ID_15	ID_133	3	2	6	2
1	ID_75	ID_127	ID_125	ID_55	ID_6	ID_85	ID_61	3	2	6	1
1	ID_99	ID_171	ID_143	ID_134	ID_146	ID_166	ID_41	3	1	6	5
1	ID_57	ID_23	ID_132	ID_48	ID_18	ID_17	ID_121	3	1	8	5
1	ID_60	ID_154	ID_58	ID_59	ID_56	ID_113	ID_61	3	2	8	3
1	ID_64	ID_96	ID_183	ID_178	ID_121	ID_181	ID_146	3	1	8	4
1	ID_59	ID_58	ID_154	ID_60	ID_158	ID_113	0_ID_NA	3	2	8	2
1	ID_56	ID_61	ID_72	ID_63	ID_78	ID_7	ID_25	3	2	8	5
1	ID_58	ID_59	ID_154	ID_60	ID_80	0_ID_NA	0_ID_NA	3	2	8	1
1	ID_61	ID_56	ID_118	ID_63	ID_78	ID_72	ID_7	3	2	8	5
1	ID_100	ID_155	ID_142	ID_146	ID_179	ID_4	ID_152	3	1	8	5
1	ID_63	ID_56	ID_61	ID_78	ID_7	ID_118	ID_72	3	2	8	4
2	ID_1	ID_8	ID_41	ID_63	ID_49	ID_79	ID_50	1	1	1	2
2	ID_2	ID_72	ID_5	ID_21	ID_70	ID_19	ID_64	1	2	2	3
2	ID_3	ID_16	ID_120	ID_110	ID_114	ID_66	0_ID_NA	1	2	3	4
2	ID_4	ID_133	ID_76	ID_47	ID_117	ID_13	ID_56	1	1	3	3
2	ID_5	ID_113	ID_74	ID_104	ID_19	ID_125	0_ID_NA	1	2	2	2
2	ID_6	ID_46	ID_149	ID_145	ID_126	ID_38	ID_43	1	2	2	3
2	ID_7	ID_43	ID_46	ID_126	ID_149	ID_40	ID_14	1	2	2	2
2	ID_8	ID_1	ID_41	ID_63	ID_77	ID_79	ID_59	1	1	1	3
2	ID_9	ID_116	ID_118	ID_112	ID_93	ID_98	ID_124	1	2	3	3
2	ID_10	ID_61	ID_35	ID_47	ID_34	ID_36	ID_117	1	1	2	5
2	ID_11	ID_21	ID_104	ID_2	ID_125	ID_72	ID_55	1	2	2	1
2	ID_12	ID_95	ID_100	ID_42	ID_38	ID_43	ID_69	1	2	2	1
2	ID_13	ID_119	ID_138	ID_18	ID_122	ID_121	0_ID_NA	1	1	3	1
2	ID_14	ID_22	ID_128	ID_142	ID_39	ID_7	ID_40	1	2	2	2
2	ID_15	ID_17	ID_20	ID_27	ID_31	ID_35	ID_127	1	1	2	5
2	ID_16	ID_120	ID_3	ID_66	ID_114	ID_110	0_ID_NA	1	2	3	2
2	ID_17	ID_20	ID_127	ID_31	ID_35	ID_27	ID_15	1	1	2	5
2	ID_18	ID_122	ID_121	ID_119	ID_13	ID_31	ID_138	1	1	3	2
2	ID_19	ID_78	ID_70	ID_64	ID_54	ID_2	ID_55	1	2	1	3
2	ID_20	ID_27	ID_31	ID_15	ID_127	ID_17	ID_148	1	1	2	3
2	ID_21	ID_11	ID_104	ID_19	ID_72	ID_2	ID_80	1	2	2	4
2	ID_22	ID_142	ID_96	ID_128	ID_32	ID_23	ID_14	1	2	2	2
2	ID_4	ID_86	ID_31	ID_81	ID_30	ID_20	ID_77	1	1	4	2
2	ID_23	ID_32	ID_142	ID_24	ID_95	ID_25	ID_93	1	2	4	5
2	ID_24	ID_23	ID_32	ID_145	ID_132	ID_87	ID_25	1	2	4	4
2	ID_25	ID_32	ID_95	ID_142	ID_87	ID_23	ID_88	1	2	4	2
2	ID_26	ID_85	ID_92	ID_86	ID_37	ID_81	ID_123	1	1	4	3
2	ID_27	ID_20	ID_31	ID_127	ID_15	ID_17	ID_35	1	1	2	5
2	ID_28	0_ID_NA	ID_58	ID_76	ID_52	ID_36	ID_150	1	1	1	5
2	0_ID_NA	ID_135	ID_123	ID_118	ID_124	ID_102	ID_93	1	2	5	2
2	ID_30	ID_35	ID_27	ID_17	ID_15	ID_33	ID_10	1	1	2	5
2	0_ID_NA	ID_39	ID_73	ID_88	ID_87	ID_14	ID_22	1	2	NA	3
2	ID_31	ID_20	ID_127	ID_17	ID_35	ID_27	ID_15	1	1	2	5
2	ID_32	ID_35	ID_127	ID_31	ID_17	ID_63	ID_34	1	1	2	3
2	ID_33	ID_36	ID_117	ID_44	ID_140	ID_61	ID_10	1	1	2	5
2	ID_34	ID_103	ID_33	ID_84	ID_97	ID_10	ID_68	1	1	2	5
2	ID_35	ID_28	ID_34	ID_31	ID_103	ID_17	ID_86	1	1	2	3
2	ID_36	ID_33	ID_76	ID_52	ID_150	ID_89	ID_117	1	1	2	5
2	ID_37	ID_140	ID_49	ID_44	ID_50	ID_59	ID_76	1	1	1	5
2	ID_38	ID_43	ID_46	ID_40	ID_7	ID_6	ID_12	1	2	2	4
2	ID_39	ID_128	ID_73	ID_88	ID_42	ID_87	ID_100	1	2	2	3
2	ID_40	ID_43	ID_126	ID_149	ID_6	ID_7	ID_46	1	2	2	5
2	ID_41	ID_8	ID_63	ID_1	ID_79	ID_59	ID_82	1	1	1	3
2	0_ID_NA	ID_43	ID_7	ID_40	ID_6	ID_46	ID_126	1	2	2	5
2	ID_42	ID_100	ID_78	ID_67	ID_19	ID_66	ID_54	1	2	1	1
2	ID_43	ID_126	ID_7	ID_149	ID_46	ID_40	ID_6	1	2	2	4
2	ID_44	ID_58	ID_52	ID_28	ID_150	ID_76	ID_56	1	1	1	3
2	ID_45	ID_114	ID_115	ID_51	ID_99	0_ID_NA	0_ID_NA	1	2	1	2
2	ID_46	ID_6	ID_40	ID_43	ID_7	ID_145	ID_149	1	2	2	4
2	ID_47	ID_56	ID_53	ID_52	0_ID_NA	ID_4	ID_44	1	1	3	5
2	ID_48	ID_83	ID_123	ID_109	ID_145	ID_93	ID_102	1	2	3	5
2	ID_49	ID_59	ID_140	ID_151	ID_76	ID_50	ID_44	1	1	1	5
2	ID_50	ID_44	ID_49	ID_140	ID_59	ID_151	ID_1	1	1	1	5
2	0_ID_NA	ID_4	ID_50	ID_59	ID_151	ID_44	ID_109	1	1	NA	5
2	ID_51	ID_99	ID_45	ID_114	ID_129	ID_40	ID_16	1	2	1	5
2	ID_52	ID_36	ID_141	ID_117	ID_58	ID_53	ID_140	1	1	3	1
2	ID_53	ID_36	ID_140	ID_52	ID_43	ID_117	ID_48	1	1	3	1
2	ID_54	ID_78	ID_55	ID_66	ID_70	ID_42	ID_19	1	2	4	4
2	ID_55	ID_78	ID_54	ID_19	ID_70	ID_42	ID_64	1	2	1	3
2	ID_56	ID_47	ID_53	ID_146	ID_50	ID_52	0_ID_NA	1	1	3	4
2	ID_57	ID_95	ID_114	ID_69	ID_101	ID_108	ID_93	1	1	5	4
2	ID_58	ID_44	ID_52	ID_140	ID_137	ID_150	ID_84	1	1	5	5
2	ID_59	ID_49	ID_44	ID_151	ID_79	ID_140	ID_41	1	1	1	4
2	ID_60	ID_102	ID_57	ID_93	ID_95	ID_101	ID_124	1	2	5	5
2	ID_61	ID_10	ID_97	ID_34	ID_68	ID_47	ID_33	1	1	5	5
2	ID_62	ID_105	ID_103	ID_94	ID_68	ID_97	ID_61	1	1	5	4
2	ID_63	ID_79	ID_41	ID_8	ID_39	ID_1	ID_128	1	1	1	3
2	ID_64	ID_80	ID_70	ID_19	ID_78	ID_2	ID_55	1	2	1	3
2	ID_65	ID_90	ID_143	ID_131	ID_54	ID_55	ID_64	1	2	1	2
2	ID_66	ID_3	ID_16	ID_120	ID_67	ID_110	ID_42	1	2	1	3
2	ID_67	ID_100	ID_93	ID_42	ID_24	ID_66	ID_142	1	2	1	5
2	ID_68	ID_97	ID_62	ID_34	ID_105	ID_103	ID_61	1	1	5	3
2	ID_69	ID_95	ID_137	ID_7	ID_150	ID_58	ID_12	1	1	5	2
2	ID_70	ID_19	ID_64	ID_80	ID_2	ID_5	ID_100	1	2	1	2
2	ID_71	0_ID_NA	0_ID_NA	0_ID_NA	0_ID_NA	0_ID_NA	0_ID_NA	1	1	2	1
2	ID_72	ID_2	ID_21	ID_19	ID_80	ID_104	ID_78	1	2	2	4
2	ID_73	ID_39	ID_88	ID_96	ID_69	ID_128	ID_87	1	2	5	2
2	0_ID_NA	ID_58	ID_84	ID_76	ID_89	ID_140	ID_36	1	2	NA	NA
2	ID_74	ID_125	ID_5	ID_104	ID_123	ID_96	ID_57	1	2	5	3
2	ID_75	ID_107	ID_105	ID_19	ID_80	ID_115	ID_5	1	2	5	1
2	ID_76	ID_140	ID_52	ID_44	ID_58	ID_36	ID_150	1	1	1	4
2	ID_77	ID_8	ID_82	ID_76	ID_42	ID_59	ID_1	1	1	1	5
2	ID_78	ID_54	ID_55	ID_70	ID_100	ID_19	ID_42	1	2	1	1
2	ID_79	ID_41	ID_1	ID_63	ID_59	ID_8	ID_140	1	1	1	4
2	ID_80	ID_64	ID_2	ID_19	ID_78	ID_70	ID_130	1	2	1	5
2	ID_81	ID_26	ID_86	ID_85	ID_37	ID_92	ID_148	1	1	4	1
2	ID_82	ID_59	ID_41	ID_56	ID_44	ID_49	ID_79	1	1	1	1
2	ID_83	ID_48	ID_84	ID_111	ID_143	ID_131	ID_145	1	2	4	5
2	ID_84	ID_88	ID_130	ID_90	ID_83	ID_87	ID_145	1	2	4	5
2	ID_85	ID_26	ID_37	ID_86	ID_81	ID_92	ID_89	1	1	NA	3
2	ID_86	ID_85	ID_84	ID_26	ID_37	ID_92	ID_81	1	1	4	3
2	ID_37	ID_92	ID_86	ID_85	ID_26	ID_81	ID_89	1	1	4	2
2	ID_32	ID_142	ID_23	ID_145	ID_25	ID_24	ID_109	1	2	4	5
2	ID_87	ID_88	ID_101	ID_24	ID_73	ID_124	ID_102	1	2	4	5
2	ID_88	ID_84	ID_39	ID_87	ID_73	ID_126	ID_128	1	2	4	3
2	ID_89	ID_76	ID_141	ID_36	ID_137	ID_84	ID_58	1	1	4	4
2	ID_90	ID_143	ID_60	ID_131	ID_104	ID_65	ID_71	1	2	4	1
2	ID_91	ID_111	ID_145	ID_43	ID_115	ID_130	ID_109	1	2	4	4
2	ID_92	ID_86	ID_81	ID_26	ID_37	ID_85	ID_50	1	1	4	3
2	ID_93	ID_96	ID_57	ID_60	ID_123	ID_102	ID_142	1	2	5	1
2	ID_94	ID_105	ID_20	ID_15	ID_97	ID_62	ID_17	1	1	5	4
2	ID_95	ID_69	ID_43	ID_57	ID_7	ID_142	ID_106	1	2	5	4
2	ID_96	ID_73	ID_142	ID_93	ID_74	ID_22	ID_123	1	2	5	3
2	ID_97	ID_68	ID_61	ID_103	ID_31	ID_34	ID_148	1	1	NA	4
2	ID_98	ID_116	ID_9	ID_134	ID_118	ID_112	ID_129	1	2	3	1
2	ID_99	ID_51	ID_45	ID_114	ID_9	ID_129	ID_23	1	2	1	5
2	ID_100	ID_42	ID_66	ID_78	ID_19	ID_67	ID_39	1	2	1	2
2	ID_101	ID_124	ID_108	ID_102	ID_93	ID_87	ID_123	1	2	5	4
2	ID_102	ID_101	ID_60	ID_93	ID_124	ID_87	ID_118	1	2	5	2
2	ID_103	ID_34	ID_97	ID_68	ID_62	ID_105	ID_10	1	1	5	3
2	ID_104	ID_125	ID_113	ID_5	ID_106	ID_93	ID_21	1	2	5	1
2	ID_105	ID_103	ID_62	ID_94	ID_68	ID_97	ID_20	1	1	5	4
2	ID_106	ID_135	ID_7	ID_123	ID_104	ID_93	ID_95	1	2	5	3
2	ID_107	ID_75	ID_55	ID_19	ID_123	ID_104	ID_54	1	2	5	2
2	ID_108	ID_124	ID_101	ID_57	ID_102	ID_123	ID_118	1	2	5	4
2	0_ID_NA	0_ID_NA	0_ID_NA	0_ID_NA	0_ID_NA	0_ID_NA	0_ID_NA	1	NA	NA	NA
2	ID_109	ID_111	ID_32	ID_123	ID_83	ID_48	ID_133	1	2	3	5
2	ID_110	ID_120	ID_3	ID_16	ID_43	ID_66	0_ID_NA	1	2	3	5
2	ID_111	ID_109	ID_48	ID_32	ID_83	ID_149	ID_38	1	2	3	5
2	0_ID_NA	ID_104	ID_102	ID_113	ID_125	ID_106	ID_98	1	2	NA	4
2	ID_112	ID_116	ID_134	ID_98	ID_120	ID_139	ID_9	1	2	3	2
2	ID_113	ID_125	ID_104	ID_5	ID_116	ID_91	ID_98	1	2	3	4
2	ID_114	ID_115	ID_51	ID_129	ID_52	ID_99	ID_126	1	2	3	5
2	ID_115	ID_114	ID_99	ID_129	ID_51	ID_150	ID_112	1	2	3	3
2	ID_116	ID_112	ID_113	ID_9	ID_134	ID_98	ID_124	1	2	3	4
2	ID_117	ID_52	ID_140	ID_36	ID_44	ID_53	ID_141	1	1	3	4
2	ID_118	ID_102	ID_124	ID_98	ID_24	ID_9	ID_116	1	2	3	3
2	ID_119	ID_13	ID_94	ID_121	ID_20	ID_31	ID_18	1	1	3	3
2	ID_120	ID_3	ID_16	ID_66	ID_100	ID_110	ID_112	1	2	3	5
2	ID_121	ID_119	ID_122	ID_18	ID_13	0_ID_NA	0_ID_NA	1	1	3	2
2	ID_122	ID_18	ID_121	ID_139	ID_112	ID_119	ID_13	1	1	3	4
2	0_ID_NA	ID_95	ID_69	ID_83	ID_111	ID_12	ID_108	1	2	NA	3
2	ID_123	ID_93	ID_6	ID_48	ID_45	ID_101	ID_95	1	2	5	3
2	ID_124	ID_24	ID_116	ID_108	ID_118	ID_101	ID_93	1	2	5	5
2	ID_125	ID_104	ID_113	ID_5	ID_21	ID_93	ID_106	1	2	5	1
2	ID_17	ID_20	ID_31	ID_27	ID_127	ID_35	ID_15	2	1	2	5
2	ID_12	ID_12	ID_6	ID_69	ID_22	ID_38	ID_83	2	2	2	1
2	ID_38	ID_12	ID_149	ID_40	ID_7	ID_46	ID_126	2	2	2	5
2	ID_46	ID_149	ID_38	ID_7	ID_126	ID_43	ID_40	2	2	2	4
2	ID_7	ID_40	ID_46	ID_126	ID_149	ID_43	ID_14	2	2	2	3
2	0_ID_NA	ID_43	ID_40	ID_48	ID_7	ID_46	ID_38	2	2	2	5
2	ID_126	ID_40	ID_149	ID_7	ID_38	ID_43	ID_46	2	2	2	3
2	ID_40	ID_7	ID_149	ID_126	ID_38	ID_43	ID_46	2	2	2	3
2	ID_22	ID_142	ID_14	ID_96	ID_128	ID_12	ID_6	2	2	2	2
2	ID_6	ID_12	ID_38	ID_7	ID_126	ID_149	ID_145	2	2	2	3
2	ID_35	ID_34	ID_17	ID_20	ID_127	ID_31	ID_15	2	1	2	3
2	ID_34	ID_103	ID_97	ID_35	ID_68	ID_36	ID_10	2	1	2	4
2	ID_27	ID_31	ID_17	ID_20	ID_15	ID_86	ID_127	2	1	2	5
2	ID_15	ID_17	ID_20	ID_27	ID_31	ID_35	ID_127	2	1	2	5
2	ID_31	ID_20	ID_27	ID_127	ID_17	ID_15	ID_35	2	1	2	5
2	ID_127	ID_17	ID_33	ID_35	ID_15	ID_27	ID_31	2	1	2	5
2	ID_10	ID_33	ID_47	ID_61	ID_36	ID_35	ID_34	2	1	2	4
2	0_ID_NA	ID_36	ID_61	ID_117	ID_140	ID_44	ID_34	2	1	NA	5
2	ID_36	ID_52	ID_76	ID_89	ID_84	ID_141	ID_34	2	1	2	5
2	ID_39	ID_128	ID_73	ID_88	ID_42	ID_100	ID_87	2	2	2	3
2	ID_11	ID_21	ID_104	ID_65	ID_125	ID_69	ID_2	2	2	2	2
2	ID_5	ID_113	ID_19	ID_125	ID_2	ID_104	ID_21	2	2	2	2
2	ID_72	ID_2	ID_19	ID_80	ID_21	ID_131	ID_64	2	2	2	3
2	ID_71	ID_21	ID_31	ID_11	ID_90	0_ID_NA	0_ID_NA	2	1	2	2
2	ID_2	ID_19	ID_64	ID_72	ID_5	ID_21	ID_80	2	2	2	2
2	ID_20	ID_31	ID_17	ID_15	ID_27	ID_127	0_ID_NA	2	1	2	5
2	ID_128	ID_39	ID_87	ID_73	ID_14	ID_88	ID_100	2	2	2	3
2	ID_129	ID_51	ID_99	ID_45	ID_115	ID_98	ID_114	2	2	1	1
2	0_ID_NA	ID_140	ID_76	ID_49	ID_59	ID_44	ID_58	2	1	NA	1
2	ID_67	ID_93	ID_23	ID_96	ID_100	ID_142	ID_42	2	2	1	3
2	ID_50	ID_44	ID_151	ID_1	ID_133	ID_140	ID_59	2	1	1	2
2	ID_66	ID_3	ID_120	ID_110	ID_67	ID_16	ID_42	2	2	1	2
2	ID_76	ID_44	ID_140	ID_141	ID_52	ID_28	ID_137	2	1	1	5
2	ID_59	ID_49	ID_44	ID_140	ID_79	ID_151	ID_63	2	1	1	5
2	ID_8	ID_1	ID_63	ID_79	ID_41	ID_77	ID_59	2	1	1	5
2	ID_1	ID_8	ID_63	ID_79	ID_41	ID_49	ID_50	2	1	1	4
2	ID_49	ID_140	ID_59	ID_151	ID_36	ID_76	ID_44	2	1	1	4
2	ID_65	ID_90	ID_42	ID_131	ID_100	ID_143	0_ID_NA	2	2	1	2
2	ID_63	ID_79	ID_28	ID_1	ID_39	ID_8	ID_128	2	1	1	4
2	ID_41	ID_1	ID_8	ID_50	ID_140	ID_63	ID_82	2	1	1	3
2	ID_64	ID_2	ID_19	ID_80	ID_70	ID_72	ID_78	2	2	1	5
2	0_ID_NA	0_ID_NA	0_ID_NA	0_ID_NA	0_ID_NA	0_ID_NA	0_ID_NA	2	1	NA	NA
2	ID_82	ID_41	ID_59	ID_76	ID_77	ID_8	ID_49	2	1	NA	4
2	ID_28	ID_49	ID_44	ID_76	ID_58	ID_151	ID_36	2	1	1	4
2	ID_51	ID_40	ID_7	ID_16	0_ID_NA	ID_145	0_ID_NA	2	2	1	5
2	ID_99	ID_23	ID_114	ID_142	ID_136	0_ID_NA	ID_9	2	2	1	5
2	0_ID_NA	ID_55	ID_80	ID_54	ID_19	ID_42	ID_100	2	2	NA	1
2	ID_45	ID_114	ID_129	ID_115	ID_99	ID_51	ID_67	2	2	1	4
2	ID_42	ID_100	ID_67	ID_19	ID_64	ID_70	ID_78	2	2	1	4
2	ID_19	ID_42	ID_64	ID_2	ID_80	ID_72	ID_21	2	2	1	3
2	ID_55	ID_54	ID_78	ID_19	ID_80	ID_64	ID_42	2	2	1	3
2	ID_80	ID_64	ID_72	ID_2	ID_78	ID_19	ID_130	2	2	1	4
2	ID_54	ID_55	ID_70	ID_78	ID_66	ID_42	ID_100	2	2	1	3
2	ID_44	ID_50	ID_140	ID_76	ID_117	ID_58	ID_84	2	1	1	4
2	ID_91	ID_111	ID_145	ID_48	ID_43	ID_25	ID_144	2	2	4	4
2	ID_130	ID_84	ID_104	ID_24	ID_142	ID_91	ID_88	2	2	4	4
2	ID_131	ID_90	ID_65	ID_143	ID_83	ID_72	0_ID_NA	2	2	4	2
2	ID_88	ID_87	ID_39	ID_73	ID_63	ID_128	0_ID_NA	2	2	4	2
2	ID_26	ID_85	ID_147	ID_81	ID_37	ID_123	ID_92	2	1	4	3
2	ID_90	ID_143	ID_71	ID_131	ID_65	0_ID_NA	0_ID_NA	2	2	4	1
2	ID_85	ID_26	ID_37	ID_92	ID_81	ID_86	0_ID_NA	2	1	4	3
2	ID_8	ID_89	ID_76	ID_84	ID_52	ID_137	ID_141	2	1	4	5
2	ID_63	ID_85	ID_84	ID_26	ID_148	ID_37	0_ID_NA	2	1	4	3
2	ID_81	ID_85	ID_37	ID_86	ID_26	ID_92	0_ID_NA	2	1	4	2
2	ID_4	ID_31	ID_86	ID_118	ID_24	ID_28	ID_20	2	1	4	2
2	ID_53	ID_36	ID_48	ID_52	ID_58	ID_117	ID_81	2	1	4	2
2	ID_52	ID_48	ID_140	ID_117	ID_36	ID_53	ID_58	2	1	3	2
2	ID_122	ID_139	ID_119	ID_112	ID_121	ID_18	ID_13	2	1	3	3
2	ID_132	ID_109	ID_123	ID_48	ID_83	ID_1	ID_32	2	2	3	5
2	ID_13	ID_119	ID_122	ID_18	ID_138	ID_121	ID_94	2	1	NA	2
2	ID_133	ID_44	ID_140	ID_117	ID_33	ID_56	ID_109	2	1	3	5
2	ID_115	ID_114	ID_99	ID_51	ID_7	ID_98	ID_129	2	2	3	4
2	ID_118	ID_134	ID_116	ID_102	ID_9	ID_124	ID_98	2	2	3	1
2	ID_47	ID_61	ID_56	ID_148	ID_103	ID_10	ID_53	2	1	3	5
2	ID_119	ID_13	ID_121	ID_94	ID_20	ID_122	ID_31	2	1	3	3
2	ID_4	ID_47	ID_133	ID_76	ID_56	ID_13	ID_117	2	1	3	2
2	ID_134	ID_98	ID_9	ID_116	ID_118	ID_112	ID_138	2	2	3	4
2	ID_69	ID_113	ID_135	ID_106	ID_125	ID_104	ID_5	2	2	3	3
2	ID_117	ID_52	ID_48	ID_53	ID_114	ID_36	ID_44	2	1	3	2
2	ID_3	ID_120	ID_66	ID_110	ID_114	ID_16	0_ID_NA	2	2	3	3
2	ID_116	ID_98	ID_9	ID_134	ID_115	ID_118	ID_124	2	2	3	2
2	ID_56	ID_52	ID_76	ID_133	ID_117	ID_47	ID_140	2	1	3	3
2	ID_98	ID_134	ID_116	ID_9	ID_129	ID_118	ID_69	2	2	3	2
2	ID_9	ID_116	ID_134	ID_112	ID_118	ID_98	ID_93	2	2	3	3
2	ID_16	ID_110	ID_66	ID_3	ID_114	ID_120	0_ID_NA	2	2	3	2
2	ID_114	ID_115	ID_51	ID_16	ID_126	ID_99	ID_52	2	2	3	4
2	ID_110	ID_16	ID_66	ID_3	ID_43	ID_120	0_ID_NA	2	2	3	3
2	ID_109	ID_83	ID_111	ID_132	ID_32	ID_144	ID_48	2	2	3	5
2	ID_121	ID_119	ID_13	ID_18	ID_56	ID_122	0_ID_NA	2	1	3	2
2	ID_48	ID_1	ID_123	ID_111	ID_144	ID_83	ID_109	2	2	3	5
2	ID_18	ID_121	ID_119	ID_13	ID_122	0_ID_NA	0_ID_NA	2	1	3	4
2	ID_113	ID_5	ID_125	ID_104	ID_74	ID_91	ID_42	2	2	3	5
2	0_ID_NA	ID_111	ID_109	ID_7	ID_123	ID_93	ID_102	2	2	5	4
2	ID_123	ID_111	ID_48	ID_132	ID_7	ID_93	ID_95	2	2	5	3
2	ID_135	ID_106	ID_132	ID_78	ID_102	ID_57	ID_116	2	2	5	1
2	ID_60	ID_93	ID_95	ID_57	ID_73	ID_102	ID_101	2	2	5	5
2	ID_124	ID_102	ID_93	ID_101	ID_116	ID_118	ID_24	2	2	5	5
2	ID_102	ID_101	ID_87	ID_73	ID_93	ID_69	ID_124	2	2	5	2
2	ID_106	ID_135	ID_95	ID_123	ID_101	ID_104	ID_93	2	2	5	3
2	ID_101	ID_102	ID_123	ID_73	ID_24	ID_124	ID_87	2	2	5	4
2	ID_68	ID_97	ID_103	ID_34	ID_62	ID_61	ID_105	2	1	5	4
2	ID_93	ID_67	ID_102	ID_95	ID_142	ID_96	ID_123	2	2	5	4
2	ID_104	ID_125	ID_106	ID_113	ID_5	ID_93	ID_60	2	2	5	1
2	ID_58	ID_44	ID_150	ID_140	ID_137	ID_69	ID_76	2	1	5	5
2	ID_107	ID_75	ID_108	ID_95	ID_74	ID_60	ID_57	2	2	5	2
2	ID_96	ID_93	ID_22	ID_95	ID_142	ID_123	ID_67	2	2	5	3
2	ID_95	ID_142	ID_43	ID_93	ID_126	ID_96	ID_40	2	2	5	4
2	ID_69	ID_95	ID_137	ID_102	ID_150	ID_58	ID_12	2	1	5	5
2	ID_114	ID_48	ID_123	ID_149	ID_132	ID_109	ID_144	2	2	NA	3
2	ID_74	ID_57	ID_96	ID_125	ID_104	ID_123	ID_135	2	2	5	3
2	0_ID_NA	ID_137	ID_36	ID_58	ID_52	ID_76	ID_89	2	1	NA	4
2	ID_136	ID_107	ID_60	ID_19	ID_78	ID_115	ID_125	2	2	5	1
2	ID_94	ID_105	ID_17	ID_97	ID_15	ID_138	ID_13	2	1	5	5
2	ID_125	ID_104	ID_113	ID_5	ID_93	ID_75	ID_132	2	2	5	1
2	ID_97	ID_103	ID_10	ID_34	ID_61	ID_68	ID_148	2	1	5	3
2	ID_105	ID_103	ID_20	ID_62	ID_68	ID_94	ID_97	2	1	5	2
2	ID_73	ID_88	ID_101	ID_128	ID_102	ID_39	ID_87	2	2	5	4
2	ID_137	ID_150	ID_58	ID_76	ID_52	ID_36	ID_84	2	1	5	4
2	ID_61	ID_97	ID_35	ID_47	ID_68	ID_10	ID_137	2	1	5	5
2	ID_57	ID_108	ID_7	ID_132	ID_95	ID_101	ID_135	2	2	5	4
2	ID_108	ID_118	ID_101	ID_57	ID_64	ID_88	0_ID_NA	2	2	5	3
2	ID_111	ID_109	ID_149	ID_83	ID_32	ID_150	ID_52	3	2	3	5
2	ID_118	ID_102	ID_134	ID_124	ID_87	ID_9	ID_98	3	2	3	1
2	ID_134	ID_98	ID_139	ID_112	ID_74	ID_116	ID_9	3	2	3	4
2	ID_53	ID_36	ID_117	ID_58	ID_52	ID_140	ID_43	3	1	3	1
2	ID_109	ID_111	ID_32	ID_83	ID_144	ID_149	ID_52	3	2	3	5
2	ID_9	ID_134	ID_116	ID_112	ID_123	ID_98	ID_138	3	2	3	3
2	ID_133	ID_44	ID_21	ID_56	ID_33	ID_140	ID_151	3	1	3	4
2	ID_110	ID_66	ID_16	ID_120	ID_115	ID_3	ID_114	3	2	3	2
2	ID_3	ID_66	ID_16	ID_120	ID_114	ID_110	ID_115	3	2	3	3
2	ID_16	ID_110	ID_120	ID_3	ID_114	ID_66	ID_115	3	2	3	2
2	ID_114	ID_99	ID_16	ID_115	ID_110	ID_51	ID_117	3	2	3	5
2	ID_115	ID_114	ID_99	ID_129	ID_45	ID_124	ID_110	3	2	3	5
2	ID_119	ID_13	ID_121	ID_94	ID_122	ID_20	ID_31	3	1	3	2
2	ID_13	ID_119	ID_18	ID_94	ID_121	ID_122	ID_138	3	1	3	2
2	ID_121	ID_119	ID_13	ID_122	ID_18	ID_31	ID_20	3	1	3	2
2	ID_120	ID_3	ID_40	ID_110	ID_114	ID_16	ID_115	3	2	3	5
2	ID_18	ID_119	ID_122	ID_13	ID_121	0_ID_NA	0_ID_NA	3	1	3	3
2	ID_122	ID_112	ID_139	ID_119	ID_18	ID_13	ID_134	3	1	3	4
2	ID_138	ID_119	ID_13	ID_47	ID_122	ID_56	ID_134	3	1	3	5
2	ID_116	ID_98	ID_112	ID_134	ID_9	ID_113	ID_118	3	2	3	2
2	ID_4	ID_61	ID_56	ID_47	ID_138	ID_10	ID_103	3	1	3	4
2	ID_98	ID_116	ID_134	ID_112	ID_129	ID_9	ID_74	3	2	3	2
2	ID_69	ID_135	ID_113	ID_106	ID_98	ID_104	ID_134	3	2	3	2
2	ID_113	ID_125	ID_5	ID_104	ID_93	ID_116	ID_42	3	2	3	3
2	ID_39	ID_87	ID_63	ID_73	ID_128	ID_88	ID_42	3	2	2	4
2	ID_27	ID_27	ID_31	ID_20	ID_15	ID_35	ID_127	3	1	2	5
2	ID_20	ID_31	ID_15	ID_17	ID_127	ID_27	ID_35	3	1	2	5
2	ID_10	ID_61	ID_47	ID_33	ID_34	ID_35	ID_127	3	1	2	5
2	ID_15	ID_20	ID_31	ID_27	ID_17	ID_127	ID_34	3	1	2	5
2	ID_31	ID_27	ID_15	ID_35	ID_20	ID_127	ID_148	3	1	2	5
2	ID_128	ID_39	ID_73	ID_87	ID_88	ID_63	ID_102	3	1	2	3
2	ID_28	ID_78	ID_35	ID_17	ID_42	ID_100	ID_127	3	1	2	3
2	ID_14	ID_7	ID_126	ID_46	ID_40	ID_22	ID_142	3	2	2	3
2	ID_113	ID_125	ID_5	ID_104	ID_93	ID_116	ID_42	3	2	3	3
2	ID_139	ID_138	ID_133	ID_122	0_ID_NA	0_ID_NA	0_ID_NA	3	1	3	3
2	ID_117	ID_53	ID_36	ID_52	ID_33	ID_44	ID_140	3	1	3	2
2	ID_47	ID_4	ID_97	ID_61	ID_103	ID_10	ID_56	3	1	3	5
2	ID_112	ID_116	ID_134	ID_139	ID_98	ID_9	ID_120	3	2	3	2
2	ID_51	ID_45	ID_42	ID_80	ID_64	ID_66	ID_129	3	2	1	5
2	ID_129	ID_99	ID_98	ID_114	ID_45	ID_115	ID_42	3	2	1	5
2	ID_19	ID_64	ID_130	ID_2	ID_80	ID_72	ID_70	3	2	1	4
2	ID_70	ID_19	ID_64	ID_80	ID_2	ID_72	ID_130	3	2	1	4
2	ID_59	ID_140	ID_1	ID_49	ID_151	ID_44	ID_50	3	1	1	3
2	ID_41	ID_63	ID_1	ID_50	ID_8	ID_79	ID_44	3	1	1	3
2	ID_140	ID_36	ID_49	ID_44	ID_151	ID_58	ID_53	3	1	1	3
2	ID_64	ID_2	ID_19	ID_80	ID_78	ID_72	ID_70	3	2	1	5
2	ID_63	ID_79	ID_39	ID_8	ID_128	ID_1	ID_73	3	1	1	3
2	ID_99	ID_114	ID_129	ID_115	ID_43	ID_16	ID_40	3	2	1	5
2	ID_82	ID_59	ID_41	ID_44	ID_8	ID_140	ID_49	3	1	1	3
2	ID_67	ID_96	ID_102	ID_91	ID_93	ID_124	ID_66	3	2	1	5
2	ID_44	ID_58	ID_56	ID_140	ID_50	ID_117	ID_151	3	1	1	5
2	ID_65	ID_90	ID_131	ID_143	0_ID_NA	0_ID_NA	0_ID_NA	3	2	1	2
2	ID_8	ID_79	ID_63	ID_41	ID_1	ID_77	ID_59	3	1	1	5
2	ID_50	ID_59	ID_1	ID_140	ID_151	ID_49	ID_44	3	1	1	4
2	ID_66	ID_3	ID_16	ID_120	ID_67	ID_110	ID_42	3	2	1	2
2	ID_42	ID_78	ID_66	ID_100	ID_19	ID_67	ID_54	3	2	1	5
2	ID_1	ID_8	ID_41	ID_63	ID_79	ID_50	ID_17	3	1	1	3
2	ID_55	ID_78	ID_42	ID_54	ID_100	ID_17	ID_77	3	2	1	4
2	ID_54	ID_55	ID_78	ID_42	ID_100	ID_17	ID_77	3	2	1	3
2	ID_80	ID_64	ID_72	ID_19	ID_130	ID_2	ID_70	3	2	1	3
2	ID_100	ID_42	ID_19	ID_78	ID_70	ID_66	ID_73	3	2	1	4
2	ID_45	ID_51	ID_99	ID_114	ID_67	ID_115	ID_129	3	2	1	3
2	ID_78	ID_54	ID_55	ID_100	ID_17	ID_42	ID_57	3	2	1	2
2	ID_77	ID_100	ID_54	ID_42	ID_55	ID_78	ID_1	3	1	1	2
2	ID_49	ID_151	ID_50	ID_59	ID_44	ID_140	ID_58	3	1	1	3
2	ID_79	ID_8	ID_59	ID_63	ID_41	ID_1	ID_78	3	1	1	5
2	ID_37	ID_44	ID_140	ID_49	ID_50	ID_59	ID_58	3	1	1	2
2	ID_132	ID_7	ID_135	ID_123	ID_95	ID_60	ID_102	3	2	5	5
2	ID_103	ID_34	ID_68	ID_97	ID_62	ID_10	ID_35	3	1	5	3
2	ID_97	ID_103	ID_68	ID_34	ID_62	ID_10	ID_127	3	1	5	3
2	ID_94	ID_119	ID_62	ID_105	ID_97	ID_103	ID_20	3	1	5	3
2	ID_68	ID_103	ID_97	ID_34	ID_61	ID_62	ID_10	3	1	5	4
2	ID_106	ID_104	ID_135	ID_124	ID_134	ID_125	ID_98	3	2	5	3
2	ID_104	ID_125	ID_106	ID_5	ID_113	ID_69	ID_93	3	2	5	1
2	ID_123	ID_95	ID_7	ID_144	ID_96	ID_51	ID_43	3	2	5	5
2	ID_93	ID_67	ID_60	ID_102	ID_124	ID_118	ID_95	3	2	5	3
2	ID_125	ID_104	ID_5	ID_106	ID_113	ID_93	ID_124	3	2	5	1
2	ID_95	ID_126	ID_40	ID_7	ID_43	ID_123	ID_69	3	2	5	5
2	ID_96	ID_69	ID_67	ID_142	ID_74	ID_123	ID_22	3	2	5	5
2	0_ID_NA	ID_124	ID_102	ID_132	ID_135	ID_93	ID_69	3	2	NA	5
2	ID_102	ID_60	ID_118	ID_93	ID_67	ID_124	ID_73	3	2	5	3
2	ID_135	ID_7	ID_88	ID_132	ID_60	ID_95	ID_123	3	2	5	4
2	ID_7	ID_135	ID_95	ID_48	ID_132	ID_149	ID_109	3	2	5	5
2	ID_62	ID_103	ID_105	ID_97	ID_68	ID_94	ID_61	3	1	5	4
2	ID_107	ID_78	ID_17	ID_54	ID_77	ID_55	ID_75	3	2	5	4
2	ID_69	ID_96	ID_95	ID_93	ID_124	ID_60	ID_58	3	1	5	5
2	ID_75	ID_78	ID_19	ID_115	ID_125	ID_107	ID_5	3	2	5	2
2	ID_101	ID_73	ID_108	ID_124	ID_60	ID_102	ID_87	3	2	NA	5
2	ID_57	ID_108	ID_93	ID_124	ID_69	ID_101	ID_95	3	2	5	5
2	ID_124	ID_101	ID_69	ID_57	ID_67	ID_102	ID_73	3	2	5	5
2	ID_105	ID_62	ID_103	ID_94	ID_20	ID_97	ID_68	3	1	5	3
2	ID_73	ID_39	ID_87	ID_128	ID_63	ID_88	ID_101	3	2	5	3
2	ID_32	ID_111	ID_23	ID_142	ID_109	ID_22	ID_145	3	2	4	5
2	ID_4	ID_149	ID_117	ID_132	ID_17	ID_20	ID_90	3	1	4	2
2	ID_85	ID_26	ID_81	ID_92	ID_86	ID_37	ID_50	3	1	4	4
2	ID_131	ID_90	ID_72	ID_143	ID_83	ID_65	0_ID_NA	3	2	4	2
2	ID_92	ID_26	ID_37	ID_85	ID_81	ID_86	ID_50	3	1	4	3
2	ID_81	ID_26	ID_37	ID_92	ID_86	ID_85	ID_127	3	2	4	1
2	ID_130	ID_84	ID_80	ID_64	ID_55	ID_15	ID_108	3	2	4	5
2	ID_37	ID_26	ID_92	ID_81	ID_86	ID_85	ID_76	3	1	4	3
2	ID_141	ID_145	ID_67	ID_111	ID_43	ID_113	ID_48	3	2	4	4
2	ID_142	ID_22	ID_23	ID_88	ID_93	ID_32	ID_95	3	2	4	2
2	ID_83	ID_84	ID_149	ID_111	ID_145	ID_144	0_ID_NA	3	2	4	5
2	ID_84	ID_83	ID_130	ID_25	ID_144	ID_145	ID_135	3	2	4	5
2	ID_141	ID_84	ID_76	ID_52	ID_89	ID_36	ID_140	3	1	NA	5
2	ID_143	ID_90	ID_71	ID_131	ID_65	0_ID_NA	0_ID_NA	3	2	4	1
2	ID_90	ID_65	ID_71	ID_131	ID_143	0_ID_NA	0_ID_NA	3	2	4	1
2	ID_87	ID_88	ID_63	ID_73	ID_39	ID_128	ID_102	3	2	4	5
2	ID_88	ID_87	ID_39	ID_73	ID_63	ID_128	ID_102	3	2	4	2
2	ID_63	ID_84	ID_37	ID_148	ID_141	ID_85	ID_89	3	1	4	2
2	ID_23	ID_32	ID_24	ID_142	ID_25	ID_95	ID_93	3	2	4	4
2	ID_144	ID_145	ID_43	ID_109	ID_6	ID_83	ID_1	3	2	NA	5
2	0_ID_NA	ID_141	ID_89	ID_52	ID_76	ID_36	ID_140	3	2	NA	5
2	ID_26	ID_37	ID_81	ID_92	ID_123	ID_85	ID_86	3	1	4	4
2	ID_145	ID_144	ID_6	ID_109	ID_43	ID_83	ID_32	3	2	NA	4
2	ID_24	ID_22	ID_88	ID_142	ID_25	ID_23	ID_145	3	2	4	5
2	ID_146	ID_76	ID_26	ID_97	ID_141	ID_92	ID_84	3	1	4	5
2	ID_76	ID_84	ID_52	ID_36	ID_141	ID_76	ID_146	3	1	NA	5
2	ID_25	ID_111	ID_32	ID_142	ID_145	ID_23	ID_45	3	2	4	5
2	ID_72	ID_2	ID_19	ID_80	ID_130	ID_64	ID_21	3	2	2	3
2	ID_11	ID_21	ID_104	ID_69	ID_125	ID_54	ID_55	3	2	2	2
2	ID_2	ID_72	ID_80	ID_19	ID_130	ID_64	ID_21	3	2	2	2
2	ID_126	ID_7	ID_46	ID_40	ID_14	ID_43	ID_149	3	2	2	3
2	ID_21	ID_11	ID_104	ID_19	ID_72	ID_2	ID_5	3	2	2	2
2	ID_38	ID_149	ID_36	ID_43	ID_12	ID_83	ID_126	3	2	2	5
2	ID_36	ID_1	0_ID_NA	ID_76	ID_52	ID_141	ID_43	3	1	2	5
2	0_ID_NA	ID_43	ID_83	ID_36	ID_76	ID_111	0_ID_NA	3	2	2	5
2	ID_34	ID_103	ID_97	ID_68	ID_33	ID_10	ID_61	3	1	2	4
2	ID_33	ID_36	ID_140	ID_34	ID_117	ID_84	ID_44	3	1	2	5
2	ID_30	ID_35	ID_15	ID_27	ID_31	ID_33	ID_34	3	1	2	5
2	ID_7	ID_126	ID_46	ID_43	ID_14	ID_40	ID_149	3	2	2	3
2	ID_5	ID_113	ID_2	ID_125	ID_93	ID_104	ID_21	3	2	2	3
2	ID_58	ID_40	ID_149	ID_38	ID_7	ID_95	ID_69	3	2	2	2
2	ID_43	ID_46	ID_149	ID_40	ID_7	ID_126	ID_38	3	2	2	5
2	ID_46	ID_43	ID_126	ID_7	ID_149	ID_40	ID_38	3	2	2	5
2	ID_35	ID_127	ID_31	ID_28	ID_34	ID_17	ID_15	3	1	2	2
2	ID_71	ID_90	ID_15	ID_131	ID_31	ID_152	ID_21	3	1	2	1
2	ID_17	ID_78	ID_31	ID_20	ID_35	ID_28	ID_27	3	1	2	5
2	ID_40	ID_12	ID_149	ID_43	0_ID_NA	ID_46	ID_126	3	2	2	4
2	ID_22	ID_142	ID_24	ID_14	ID_12	ID_95	ID_23	3	2	2	3
2	0_ID_NA	0_ID_NA	ID_118	ID_18	0_ID_NA	0_ID_NA	ID_45	3	2	6	3
2	ID_13	ID_119	ID_122	ID_18	ID_138	ID_121	ID_94	4	1	3	3
2	ID_111	ID_109	ID_48	0_ID_NA	ID_52	ID_36	ID_1	4	2	3	5
2	ID_138	ID_56	0_ID_NA	ID_133	ID_18	ID_44	ID_105	4	1	3	2
2	ID_122	ID_139	ID_119	ID_18	ID_112	ID_13	ID_121	4	1	3	4
2	ID_117	ID_52	ID_140	ID_53	ID_44	ID_58	ID_33	4	1	3	2
2	0_ID_NA	ID_44	ID_111	ID_140	ID_56	ID_58	ID_151	4	1	NA	4
2	ID_109	ID_111	ID_83	ID_48	ID_144	ID_7	0_ID_NA	4	2	3	5
2	ID_31	ID_112	ID_113	ID_98	ID_134	ID_118	ID_122	4	1	3	2
2	ID_4	ID_76	ID_13	ID_47	ID_117	ID_138	ID_139	4	1	3	2
2	ID_47	ID_4	ID_61	ID_138	ID_34	ID_10	ID_103	4	1	3	5
2	ID_120	ID_3	ID_110	ID_112	ID_114	ID_115	ID_134	4	2	3	3
2	ID_112	ID_116	ID_134	ID_98	ID_70	ID_139	ID_113	4	2	3	3
2	ID_113	ID_5	ID_125	ID_104	ID_118	ID_116	ID_42	4	2	3	3
2	ID_116	ID_112	ID_134	ID_70	ID_104	ID_98	ID_113	4	2	3	2
2	ID_18	ID_122	ID_121	ID_13	ID_94	ID_119	ID_20	4	1	3	5
2	ID_48	ID_144	0_ID_NA	ID_149	ID_7	ID_109	ID_111	4	2	3	5
2	ID_119	ID_13	ID_121	ID_122	ID_18	ID_94	ID_20	4	1	3	2
2	ID_121	ID_119	ID_13	ID_122	ID_31	ID_20	ID_18	4	1	3	3
2	ID_56	ID_117	ID_58	ID_52	ID_138	ID_53	ID_44	4	1	3	1
2	ID_114	ID_115	ID_99	ID_16	ID_145	ID_126	ID_3	4	2	3	5
2	ID_134	ID_98	ID_116	ID_112	ID_139	ID_118	ID_74	4	2	3	4
2	ID_9	ID_100	ID_116	ID_42	ID_118	ID_98	ID_107	4	2	3	3
2	ID_118	ID_102	ID_124	ID_132	ID_98	ID_134	ID_9	4	2	3	1
2	ID_69	ID_106	ID_113	ID_104	ID_98	ID_125	ID_134	4	2	3	4
2	ID_16	ID_66	ID_120	ID_3	ID_114	ID_110	ID_115	4	2	3	1
2	ID_115	ID_114	ID_112	ID_145	ID_147	ID_16	ID_116	4	2	NA	5
2	ID_3	ID_120	ID_66	ID_110	ID_114	ID_16	ID_115	4	2	3	3
2	ID_98	ID_134	ID_112	ID_116	ID_70	ID_118	ID_100	4	2	3	3
2	ID_110	ID_120	ID_16	ID_3	ID_115	ID_66	ID_114	4	2	3	3
2	ID_52	ID_53	ID_44	ID_56	ID_58	ID_117	ID_140	4	1	3	1
2	ID_53	ID_140	ID_117	ID_43	ID_58	ID_52	ID_36	4	1	3	1
2	ID_92	ID_26	ID_86	ID_37	ID_85	ID_81	ID_148	4	1	4	3
2	0_ID_NA	ID_84	ID_91	ID_1	ID_32	ID_111	ID_109	4	NA	4	NA
2	ID_143	ID_90	ID_131	ID_65	0_ID_NA	0_ID_NA	0_ID_NA	4	2	4	2
2	ID_84	ID_130	ID_144	ID_32	ID_83	ID_25	ID_88	4	2	4	4
2	ID_32	ID_109	ID_23	ID_142	ID_111	ID_145	ID_144	4	2	4	5
2	ID_131	ID_90	ID_72	ID_65	ID_83	ID_143	ID_75	4	2	4	2
2	ID_90	ID_143	ID_71	ID_131	ID_65	0_ID_NA	0_ID_NA	4	2	4	1
2	ID_142	ID_96	ID_23	ID_93	ID_24	ID_32	ID_14	4	2	4	3
2	ID_81	ID_26	ID_85	ID_37	ID_86	ID_92	0_ID_NA	4	1	4	3
2	ID_144	ID_83	ID_48	ID_149	ID_84	ID_109	ID_6	4	2	4	4
2	0_ID_NA	ID_76	ID_36	ID_84	ID_52	ID_89	ID_28	4	1	4	5
2	ID_147	ID_148	ID_27	ID_85	ID_37	ID_81	ID_26	4	1	4	2
2	ID_25	ID_111	ID_142	ID_32	ID_145	ID_23	ID_24	4	2	4	5
2	ID_85	ID_86	ID_37	ID_92	ID_81	ID_26	0_ID_NA	4	1	4	3
2	ID_148	ID_86	ID_138	ID_31	ID_17	ID_20	ID_30	4	1	4	3
2	ID_89	ID_84	ID_52	ID_141	ID_137	ID_36	ID_76	4	1	4	5
2	ID_37	ID_92	ID_26	ID_81	ID_86	ID_89	ID_85	4	2	4	3
2	ID_145	ID_114	ID_45	ID_99	ID_6	ID_115	ID_43	4	2	4	4
2	ID_23	ID_24	ID_142	ID_25	ID_101	ID_95	ID_93	4	2	4	3
2	ID_84	ID_36	ID_141	ID_52	ID_89	ID_76	ID_137	4	1	4	5
2	ID_87	ID_88	ID_128	ID_73	ID_39	ID_63	ID_102	4	2	4	5
2	ID_88	ID_87	ID_128	ID_73	ID_63	ID_39	ID_101	4	2	4	2
2	ID_24	ID_23	ID_88	ID_142	ID_145	ID_102	ID_32	4	2	4	5
2	ID_130	ID_84	ID_108	ID_104	ID_116	ID_55	ID_24	4	2	4	4
2	ID_26	ID_37	ID_81	ID_92	ID_123	ID_85	ID_86	4	1	4	4
2	ID_141	ID_36	ID_84	ID_52	ID_76	ID_89	ID_137	4	1	4	5
2	ID_91	ID_67	ID_83	ID_145	ID_142	ID_130	ID_12	4	2	4	4
2	ID_95	ID_60	ID_69	ID_126	ID_102	ID_124	ID_57	4	2	5	5
2	ID_60	ID_95	ID_132	ID_124	ID_69	ID_102	ID_96	4	2	5	5
2	ID_108	ID_124	ID_106	ID_101	ID_93	ID_57	ID_123	4	2	5	2
2	ID_132	ID_135	ID_123	ID_93	ID_102	ID_118	ID_60	4	2	5	5
2	ID_137	ID_52	ID_36	ID_84	ID_89	ID_58	ID_146	4	1	5	4
2	ID_104	ID_125	ID_116	ID_74	ID_5	ID_113	ID_106	4	2	5	2
2	ID_124	ID_95	ID_96	ID_93	ID_24	ID_102	ID_60	4	2	5	5
2	0_ID_NA	ID_76	ID_58	ID_89	ID_36	ID_140	ID_44	4	1	NA	5
2	ID_96	ID_124	ID_93	ID_142	ID_22	ID_74	ID_73	4	2	5	4
2	0_ID_NA	ID_97	ID_10	ID_47	ID_33	ID_103	ID_36	4	1	NA	5
2	ID_97	ID_62	ID_103	ID_68	ID_34	ID_105	ID_10	4	1	5	3
2	ID_68	ID_103	ID_97	ID_34	ID_62	ID_10	ID_61	4	1	5	4
2	ID_101	ID_124	ID_108	ID_73	ID_93	ID_102	ID_60	4	2	5	4
2	ID_102	ID_93	ID_132	ID_22	ID_60	ID_96	ID_95	4	2	5	4
2	ID_107	ID_57	ID_28	ID_108	ID_17	ID_78	ID_20	4	2	5	2
2	ID_103	ID_34	ID_97	ID_68	ID_62	ID_10	ID_105	4	1	5	2
2	ID_94	ID_103	ID_105	ID_97	ID_62	ID_119	ID_20	4	1	5	5
2	ID_105	ID_103	ID_94	ID_62	ID_20	ID_119	ID_68	4	1	5	3
2	ID_74	ID_67	ID_96	ID_63	ID_104	ID_73	ID_88	4	2	5	3
2	ID_73	ID_128	ID_87	ID_39	ID_135	ID_88	ID_101	4	2	5	3
2	ID_106	ID_108	ID_93	ID_57	ID_95	ID_123	ID_104	4	2	5	3
2	ID_62	ID_103	ID_97	ID_68	ID_105	ID_94	ID_47	4	1	5	5
2	ID_123	ID_75	ID_48	ID_132	ID_95	ID_45	ID_126	4	2	5	5
2	ID_57	ID_107	ID_93	ID_78	ID_108	ID_69	ID_55	4	2	5	5
2	ID_75	ID_123	ID_125	ID_107	ID_131	ID_19	ID_65	4	2	5	2
2	ID_135	ID_132	ID_123	ID_73	ID_60	ID_102	ID_93	4	2	5	5
2	ID_69	ID_95	ID_60	ID_124	ID_102	ID_58	ID_73	4	2	5	5
2	ID_93	ID_102	ID_6	ID_96	ID_95	ID_142	ID_135	4	2	5	2
3	ID_1	ID_125	ID_155	ID_18	ID_170	ID_112	ID_41	1	1	1	1
3	ID_2	ID_27	ID_102	ID_107	0_ID_NA	0_ID_NA	0_ID_NA	1	1	1	5
3	ID_3	ID_89	ID_40	ID_118	ID_13	ID_199	ID_122	1	1	1	1
3	ID_4	ID_126	ID_52	ID_53	ID_177	ID_174	ID_54	1	1	1	2
3	ID_5	ID_96	ID_63	ID_21	ID_160	ID_131	ID_37	1	1	1	5
3	ID_6	ID_20	ID_150	ID_81	ID_37	ID_111	ID_41	1	1	1	3
3	ID_7	ID_81	ID_20	ID_15	ID_111	ID_37	ID_150	1	1	1	2
3	ID_8	ID_139	ID_60	ID_82	ID_99	ID_41	ID_141	1	1	1	1
3	ID_9	ID_93	ID_87	ID_154	ID_162	ID_114	ID_119	1	1	1	3
3	ID_10	ID_92	ID_104	ID_96	ID_170	ID_5	ID_160	1	1	1	4
3	ID_11	ID_151	0_ID_NA	0_ID_NA	0_ID_NA	0_ID_NA	0_ID_NA	1	1	1	1
3	ID_12	ID_124	ID_161	ID_10	ID_22	ID_2	ID_131	1	1	1	4
3	ID_13	ID_88	ID_27	ID_151	ID_3	0_ID_NA	0_ID_NA	1	1	1	3
3	ID_14	ID_135	ID_7	ID_20	ID_150	ID_176	ID_37	1	1	1	2
3	ID_15	ID_126	ID_7	ID_4	ID_167	ID_137	ID_182	1	1	1	1
3	ID_2	ID_194	ID_113	ID_110	ID_84	ID_64	ID_55	1	1	1	1
3	ID_16	ID_194	ID_122	ID_71	ID_26	ID_43	ID_133	1	1	1	3
3	ID_17	ID_77	ID_16	ID_26	ID_194	ID_2	ID_117	1	1	1	3
3	ID_18	ID_198	ID_194	ID_19	ID_2	ID_16	ID_113	1	1	1	1
3	ID_19	ID_76	ID_65	ID_51	ID_142	ID_11	ID_18	1	1	1	1
3	ID_20	ID_6	ID_111	ID_37	ID_41	ID_81	ID_150	1	1	1	5
3	ID_21	ID_88	ID_67	ID_53	ID_5	ID_130	ID_107	1	1	1	3
3	ID_22	ID_23	ID_201	ID_135	ID_106	ID_21	ID_67	1	1	1	3
3	ID_23	ID_156	ID_20	ID_106	ID_21	0_ID_NA	0_ID_NA	1	1	1	3
3	ID_24	ID_55	ID_160	ID_40	ID_172	ID_162	ID_133	1	1	2	4
3	ID_25	ID_86	ID_128	ID_29	ID_31	ID_165	ID_27	1	1	2	5
3	ID_26	ID_71	ID_72	ID_16	ID_76	ID_194	ID_52	1	1	2	1
3	ID_27	ID_173	ID_126	ID_102	ID_53	ID_147	ID_131	1	1	2	1
3	ID_28	ID_182	ID_109	ID_31	ID_45	ID_194	ID_168	1	1	2	2
3	ID_29	ID_135	ID_126	ID_178	ID_167	ID_165	ID_173	1	1	2	2
3	ID_30	ID_49	ID_119	ID_61	ID_96	ID_93	ID_188	1	1	2	1
3	ID_31	ID_197	ID_97	ID_61	ID_30	ID_87	ID_154	1	1	2	1
3	ID_32	ID_41	ID_6	ID_99	ID_60	ID_201	ID_8	1	1	2	5
3	ID_33	ID_41	ID_18	0_ID_NA	ID_43	ID_92	ID_37	1	1	2	2
3	ID_34	ID_67	ID_20	ID_118	ID_43	ID_24	ID_36	1	1	2	2
3	ID_35	ID_95	ID_158	ID_130	ID_27	ID_36	ID_160	1	1	2	2
3	ID_36	ID_21	ID_57	ID_43	ID_35	ID_95	ID_34	1	1	2	2
3	ID_37	ID_41	ID_6	ID_111	ID_150	ID_20	ID_44	1	1	2	1
3	ID_38	ID_24	ID_159	ID_39	ID_182	ID_184	ID_30	1	1	2	3
3	ID_39	ID_159	ID_95	ID_6	ID_86	ID_37	ID_43	1	1	2	3
3	ID_40	ID_24	ID_17	ID_194	ID_113	ID_2	ID_55	1	1	2	5
3	ID_41	ID_20	ID_6	ID_37	ID_150	ID_111	ID_92	1	1	2	2
3	ID_42	ID_45	ID_51	ID_175	ID_79	0_ID_NA	0_ID_NA	1	1	2	5
3	ID_43	ID_122	ID_118	ID_67	ID_159	ID_95	ID_39	1	1	2	2
3	ID_44	ID_37	ID_63	ID_111	ID_99	ID_57	ID_164	1	1	2	2
3	ID_45	ID_23	ID_147	ID_161	ID_69	ID_60	ID_133	1	1	3	2
3	ID_46	ID_153	ID_47	ID_54	ID_126	ID_177	0_ID_NA	1	1	3	3
3	ID_47	ID_59	ID_3	ID_60	ID_130	ID_50	ID_64	1	1	3	2
3	ID_48	ID_67	ID_42	ID_47	ID_95	ID_121	ID_62	1	1	3	2
3	ID_49	ID_197	ID_61	ID_30	ID_154	ID_93	ID_87	1	1	3	NA
3	ID_50	ID_59	ID_60	ID_125	ID_57	ID_69	ID_99	1	1	3	2
3	ID_51	ID_65	ID_11	ID_142	ID_151	ID_19	ID_105	1	1	3	1
3	ID_52	ID_53	ID_54	ID_126	ID_200	ID_174	ID_135	1	1	3	3
3	ID_53	ID_126	ID_52	ID_4	ID_177	ID_54	ID_174	1	1	3	3
3	ID_54	ID_4	ID_200	ID_174	ID_126	ID_52	ID_165	1	1	3	3
3	ID_55	ID_24	ID_194	ID_61	ID_113	ID_2	ID_74	1	1	4	1
3	ID_56	ID_63	ID_150	ID_52	ID_60	ID_157	ID_59	1	1	3	3
3	ID_57	ID_174	ID_63	ID_56	ID_52	ID_15	ID_54	1	1	3	3
3	ID_58	ID_137	ID_72	ID_41	ID_111	ID_129	0_ID_NA	1	1	3	1
3	ID_59	ID_50	0_ID_NA	ID_125	ID_57	ID_63	ID_5	1	1	3	1
3	ID_60	ID_186	ID_80	ID_97	ID_59	ID_8	0_ID_NA	1	1	3	2
3	ID_61	ID_61	ID_181	ID_74	ID_87	ID_154	ID_49	1	1	3	2
3	ID_62	ID_51	ID_121	ID_69	ID_108	ID_127	ID_91	1	1	3	1
3	ID_63	ID_57	ID_21	ID_126	ID_183	ID_53	ID_54	1	1	3	2
3	ID_64	ID_194	ID_24	ID_2	ID_55	ID_133	ID_192	1	1	3	NA
3	ID_65	ID_143	ID_51	ID_11	ID_151	ID_19	ID_9	1	1	3	1
3	ID_66	ID_189	ID_45	ID_160	ID_11	ID_75	ID_162	1	1	3	3
3	ID_67	ID_88	ID_90	ID_161	ID_89	ID_74	ID_34	1	1	5	4
3	ID_68	ID_20	ID_70	ID_71	ID_43	ID_57	ID_92	1	1	5	3
3	ID_69	ID_67	ID_45	ID_155	ID_89	ID_78	ID_74	1	1	5	5
3	ID_70	ID_110	ID_84	ID_156	ID_154	ID_109	ID_68	1	1	5	4
3	ID_71	ID_36	ID_57	ID_174	ID_92	ID_194	ID_43	1	1	5	2
3	ID_72	ID_112	ID_172	ID_162	ID_86	ID_170	ID_188	1	1	5	2
3	ID_73	ID_155	ID_139	ID_78	ID_83	ID_141	ID_51	1	1	5	2
3	ID_74	ID_67	ID_22	ID_79	ID_54	ID_90	ID_34	1	1	5	1
3	ID_75	ID_125	ID_150	ID_159	ID_83	ID_82	ID_5	1	1	5	1
3	ID_76	ID_131	ID_149	ID_150	ID_126	ID_89	ID_20	1	1	5	4
3	ID_77	ID_194	ID_17	ID_2	ID_72	ID_70	ID_16	1	1	5	3
3	ID_78	ID_125	ID_73	ID_21	ID_155	ID_79	ID_124	1	1	5	NA
3	ID_79	ID_9	ID_125	ID_78	ID_51	ID_90	ID_73	1	1	5	1
3	ID_80	ID_86	ID_84	ID_92	ID_118	ID_24	ID_43	1	1	5	2
3	ID_81	ID_111	ID_6	ID_150	ID_37	ID_20	ID_41	1	1	5	2
3	ID_82	ID_8	ID_125	ID_99	ID_23	ID_75	ID_130	1	1	5	1
3	ID_83	ID_126	ID_125	ID_147	ID_165	ID_173	ID_79	1	1	5	2
3	ID_84	ID_80	ID_193	ID_2	ID_109	ID_70	ID_154	1	1	5	2
3	ID_85	ID_76	ID_42	ID_150	ID_22	ID_74	ID_160	1	1	5	3
3	ID_86	ID_3	ID_160	ID_39	ID_72	ID_95	ID_139	1	1	5	2
3	ID_87	ID_154	ID_61	ID_9	ID_93	0_ID_NA	ID_74	1	1	5	4
3	ID_88	ID_67	ID_166	ID_177	ID_21	ID_90	ID_151	1	1	NA	2
3	ID_89	ID_171	ID_115	ID_3	ID_190	ID_104	0_ID_NA	1	1	5	2
3	ID_90	ID_67	ID_88	ID_166	ID_34	ID_75	ID_43	1	1	5	2
3	ID_62	ID_202	ID_127	ID_64	ID_191	ID_67	ID_74	2	1	3	1
3	ID_53	ID_126	ID_54	ID_200	ID_177	ID_52	ID_149	2	1	3	4
3	ID_91	ID_67	0_ID_NA	ID_74	ID_42	ID_121	ID_64	2	1	3	2
3	ID_52	ID_174	ID_200	ID_53	ID_126	ID_54	0_ID_NA	2	1	3	4
3	ID_92	ID_149	ID_161	ID_189	ID_32	ID_45	ID_33	2	1	3	3
3	ID_64	ID_24	ID_45	ID_55	ID_60	ID_194	ID_120	2	1	3	3
3	ID_47	ID_19	ID_102	ID_137	ID_173	ID_149	ID_148	2	1	3	NA
3	ID_60	ID_50	ID_51	ID_145	ID_99	ID_45	ID_33	2	1	3	3
3	ID_50	ID_59	ID_57	ID_60	ID_15	ID_69	ID_157	2	1	3	2
3	ID_58	ID_41	ID_111	ID_72	ID_56	ID_137	ID_37	2	1	3	2
3	ID_57	ID_59	ID_50	ID_15	ID_54	ID_174	ID_52	2	1	3	2
3	ID_49	ID_61	ID_30	0_ID_NA	ID_93	ID_74	ID_154	2	1	3	3
3	ID_54	ID_52	ID_177	ID_53	ID_174	ID_4	ID_200	2	1	3	2
3	ID_61	ID_181	ID_49	ID_61	ID_154	ID_74	ID_9	2	1	3	3
3	ID_55	ID_24	ID_64	ID_61	ID_14	ID_2	ID_58	2	1	3	1
3	ID_56	ID_81	ID_52	ID_150	ID_59	ID_63	ID_157	2	1	3	2
3	ID_45	ID_161	ID_60	ID_125	ID_133	ID_23	ID_64	2	1	3	2
3	ID_59	ID_50	ID_57	ID_125	0_ID_NA	ID_60	ID_15	2	1	3	2
3	ID_93	ID_19	ID_11	ID_65	ID_151	ID_142	ID_105	2	1	3	2
3	ID_46	ID_147	ID_61	ID_173	ID_87	ID_185	0_ID_NA	2	1	3	NA
3	ID_94	ID_76	ID_44	ID_149	ID_37	ID_196	0_ID_NA	2	1	2	5
3	ID_33	ID_41	ID_32	0_ID_NA	ID_37	ID_92	ID_99	2	1	2	5
3	ID_25	ID_28	ID_86	ID_123	ID_159	ID_29	ID_39	2	1	2	5
3	ID_40	ID_142	ID_85	ID_24	ID_17	ID_165	ID_77	2	1	2	5
3	ID_32	ID_8	ID_96	ID_99	ID_33	ID_44	ID_41	2	1	2	4
3	ID_27	ID_173	ID_102	ID_126	ID_66	ID_131	ID_34	2	1	2	5
3	ID_31	ID_61	ID_9	ID_197	ID_50	ID_6	ID_158	2	1	2	2
3	ID_29	ID_135	ID_178	ID_126	ID_165	ID_174	ID_32	2	1	2	3
3	ID_95	ID_43	ID_39	ID_159	ID_155	ID_36	ID_51	2	1	2	3
3	ID_96	ID_10	ID_32	ID_92	ID_44	ID_63	ID_104	2	1	2	4
3	ID_44	ID_37	ID_63	ID_99	ID_167	ID_111	ID_94	2	1	2	4
3	ID_39	ID_86	ID_74	ID_95	ID_159	ID_71	0_ID_NA	2	1	2	3
3	ID_37	ID_111	ID_41	ID_92	ID_6	ID_20	ID_150	2	1	2	5
3	ID_36	ID_200	ID_35	ID_95	ID_43	ID_34	ID_174	2	1	2	2
3	ID_30	ID_49	ID_38	ID_97	ID_119	ID_93	0_ID_NA	2	1	2	1
3	ID_35	ID_141	ID_90	ID_60	ID_88	ID_36	ID_21	2	1	2	2
3	ID_34	ID_20	ID_41	ID_162	ID_6	ID_37	ID_67	2	1	2	3
3	ID_24	ID_55	ID_133	ID_40	ID_162	ID_172	ID_189	2	1	2	4
3	ID_41	ID_111	ID_6	ID_37	ID_150	ID_20	ID_33	2	1	2	3
3	ID_26	ID_97	ID_49	ID_52	ID_194	ID_122	ID_61	2	1	2	1
3	ID_97	ID_61	0_ID_NA	ID_93	ID_181	ID_30	ID_26	2	1	2	2
3	0_ID_NA	ID_31	ID_182	ID_194	0_ID_NA	ID_2	ID_163	2	1	NA	1
3	ID_42	ID_43	ID_182	ID_163	ID_47	ID_21	0_ID_NA	2	1	2	3
3	ID_43	ID_122	ID_118	ID_67	ID_39	ID_159	ID_95	2	1	2	2
3	ID_99	ID_150	ID_75	ID_126	ID_5	ID_160	ID_10	2	1	6	5
3	ID_100	ID_5	ID_41	ID_33	ID_131	ID_99	ID_201	2	1	7	2
3	ID_101	ID_169	ID_41	ID_105	ID_24	ID_37	ID_162	2	1	7	5
3	ID_102	ID_27	ID_130	ID_181	ID_177	ID_131	ID_45	2	1	7	1
3	ID_103	ID_142	ID_30	ID_25	ID_17	ID_49	ID_109	2	1	7	2
3	ID_104	ID_10	ID_152	ID_96	ID_92	ID_179	ID_111	2	1	7	5
3	ID_105	ID_51	ID_101	ID_171	ID_89	0_ID_NA	0_ID_NA	2	1	7	5
3	ID_106	ID_173	ID_83	ID_120	ID_27	ID_102	ID_165	2	1	7	3
3	ID_107	ID_47	ID_128	ID_131	ID_104	ID_99	ID_91	2	1	7	4
3	ID_108	ID_62	ID_137	0_ID_NA	0_ID_NA	0_ID_NA	0_ID_NA	2	1	7	NA
3	0_ID_NA	ID_76	ID_75	ID_160	ID_149	ID_131	ID_117	2	1	NA	4
3	ID_109	ID_110	ID_84	ID_156	0_ID_NA	0_ID_NA	0_ID_NA	2	1	7	5
3	ID_110	ID_156	ID_70	ID_109	ID_118	0_ID_NA	0_ID_NA	2	1	7	5
3	ID_111	ID_92	ID_37	ID_20	ID_150	ID_6	ID_41	2	1	7	4
3	ID_92	ID_111	0_ID_NA	ID_10	ID_37	ID_96	ID_41	2	1	7	3
3	ID_112	ID_165	ID_72	ID_199	ID_93	ID_115	ID_162	2	1	7	4
3	ID_113	ID_194	ID_2	ID_187	ID_116	ID_55	ID_24	2	1	7	1
3	ID_114	ID_9	ID_154	ID_61	0_ID_NA	ID_181	ID_93	2	1	7	1
3	ID_115	ID_43	ID_118	ID_122	ID_112	ID_162	ID_189	2	1	7	1
3	ID_116	ID_194	ID_2	ID_113	ID_122	ID_117	ID_90	2	1	7	2
3	ID_117	ID_189	ID_2	ID_194	ID_90	ID_116	ID_17	2	1	7	2
3	ID_69	ID_178	ID_23	ID_29	ID_165	ID_39	ID_126	2	1	7	5
3	ID_118	ID_43	ID_122	ID_115	ID_112	ID_162	ID_16	2	1	7	1
3	ID_119	ID_30	ID_49	ID_9	ID_154	ID_93	ID_138	4	1	8	2
3	ID_120	ID_125	ID_106	ID_173	ID_102	ID_27	ID_147	4	1	8	5
3	ID_121	ID_59	ID_55	ID_173	ID_27	ID_108	ID_62	4	1	8	1
3	ID_122	ID_43	ID_118	ID_34	ID_16	ID_194	ID_67	4	1	8	1
3	ID_61	ID_61	ID_114	ID_9	ID_154	ID_119	ID_181	4	1	8	1
3	ID_123	ID_167	ID_4	ID_59	ID_76	ID_165	ID_5	4	1	8	3
3	ID_124	ID_130	ID_120	ID_125	ID_155	ID_106	ID_39	4	1	8	2
3	ID_125	ID_78	ID_83	ID_124	ID_130	ID_59	ID_89	4	1	8	5
3	ID_126	ID_53	ID_177	ID_174	ID_4	ID_52	ID_54	4	1	8	3
3	ID_127	ID_120	ID_125	ID_173	ID_147	ID_126	ID_133	4	1	8	5
3	ID_128	0_ID_NA	0_ID_NA	0_ID_NA	0_ID_NA	0_ID_NA	0_ID_NA	4	1	8	2
3	ID_85	ID_180	ID_183	ID_26	ID_56	ID_179	0_ID_NA	4	1	8	1
3	ID_28	ID_172	ID_58	ID_24	ID_43	ID_129	ID_93	4	1	8	2
3	ID_129	ID_162	ID_133	ID_16	ID_7	ID_176	ID_131	4	1	8	NA
3	ID_130	ID_126	ID_125	ID_148	ID_131	ID_124	ID_102	4	1	8	3
3	ID_93	ID_49	ID_112	ID_9	ID_72	ID_114	ID_97	4	1	8	1
3	ID_131	ID_20	ID_5	ID_1	ID_125	ID_72	ID_100	4	1	8	4
3	ID_132	ID_24	ID_55	0_ID_NA	0_ID_NA	0_ID_NA	0_ID_NA	4	1	8	4
3	ID_133	ID_194	ID_198	ID_64	ID_162	ID_2	ID_16	4	1	8	1
3	ID_134	ID_136	ID_187	ID_146	ID_182	ID_122	ID_177	4	1	8	3
3	ID_135	ID_14	ID_37	ID_170	ID_176	ID_150	ID_92	4	1	8	2
3	ID_136	ID_146	ID_187	ID_182	ID_134	ID_122	ID_87	4	1	8	2
3	0_ID_NA	0_ID_NA	0_ID_NA	0_ID_NA	0_ID_NA	0_ID_NA	0_ID_NA	4	1	NA	NA
3	ID_137	ID_169	ID_63	ID_139	ID_115	ID_135	ID_123	4	1	8	1
3	ID_138	ID_165	ID_21	ID_51	ID_125	ID_139	ID_78	4	1	NA	NA
3	ID_139	ID_137	ID_51	ID_179	ID_123	ID_141	0_ID_NA	4	1	NA	1
3	ID_140	ID_151	ID_84	ID_154	ID_142	ID_150	ID_159	4	1	9	5
3	ID_141	ID_139	ID_73	ID_201	ID_41	ID_179	ID_6	4	1	9	2
3	ID_142	ID_17	ID_103	ID_40	ID_156	ID_195	ID_165	4	1	9	3
3	ID_143	ID_65	ID_51	ID_19	ID_11	ID_151	ID_94	4	1	9	5
3	ID_144	ID_87	ID_89	ID_136	ID_194	ID_187	ID_180	4	1	9	3
3	ID_145	ID_149	ID_72	ID_194	ID_92	ID_150	ID_4	4	1	9	5
3	ID_50	ID_112	ID_91	ID_109	ID_181	ID_154	ID_72	4	1	9	2
3	ID_146	0_ID_NA	0_ID_NA	0_ID_NA	0_ID_NA	0_ID_NA	0_ID_NA	4	1	9	2
3	ID_147	ID_4	ID_67	ID_83	ID_73	ID_53	ID_21	4	1	9	4
3	ID_148	ID_88	ID_116	ID_90	ID_130	ID_67	ID_13	4	1	9	2
3	ID_41	ID_141	ID_32	ID_99	ID_125	ID_131	ID_179	4	1	9	2
3	ID_149	ID_147	ID_54	ID_10	ID_145	ID_125	ID_160	4	1	9	5
3	ID_150	ID_20	ID_111	ID_6	ID_37	ID_92	ID_125	4	1	9	5
3	ID_151	ID_148	ID_133	ID_140	ID_11	ID_69	ID_51	4	1	9	1
3	ID_152	ID_179	ID_157	ID_164	ID_68	ID_160	ID_149	4	1	9	2
3	ID_153	ID_113	ID_152	ID_115	ID_179	ID_154	ID_147	4	1	9	2
3	ID_154	ID_9	ID_87	ID_199	ID_93	ID_61	ID_162	4	1	9	2
3	ID_155	ID_125	ID_24	ID_73	ID_141	ID_83	ID_43	4	1	9	1
3	ID_156	ID_165	ID_70	ID_142	ID_110	ID_95	ID_131	4	1	9	3
3	ID_157	ID_56	ID_43	ID_39	ID_50	ID_10	ID_57	4	1	9	3
3	ID_158	ID_149	ID_147	ID_54	0_ID_NA	ID_21	ID_130	4	1	9	4
3	ID_159	ID_92	ID_6	ID_80	ID_86	ID_36	ID_149	4	1	9	1
3	ID_131	ID_131	ID_165	ID_181	ID_112	ID_93	ID_72	4	1	9	NA
3	ID_160	ID_63	ID_21	ID_99	ID_78	ID_5	ID_122	4	1	9	2
3	ID_75	ID_150	ID_82	ID_125	ID_160	ID_99	ID_5	4	1	5	2
3	ID_68	ID_152	ID_123	ID_80	ID_58	ID_94	ID_176	4	1	5	3
3	ID_87	ID_154	ID_80	ID_9	ID_61	ID_84	0_ID_NA	4	1	5	1
3	0_ID_NA	ID_177	ID_90	ID_67	0_ID_NA	ID_43	ID_21	4	1	NA	3
3	ID_73	ID_139	ID_155	ID_141	ID_78	ID_51	ID_110	4	1	5	NA
3	ID_85	ID_150	ID_125	ID_160	ID_22	ID_76	ID_124	4	1	5	3
3	ID_84	ID_80	ID_9	ID_154	ID_87	ID_61	0_ID_NA	4	1	5	4
3	ID_70	ID_84	ID_110	ID_156	ID_68	ID_109	ID_18	4	1	5	3
3	ID_77	ID_17	ID_194	ID_16	ID_117	ID_109	ID_26	4	1	5	5
3	0_ID_NA	ID_165	ID_112	ID_199	ID_86	ID_93	ID_162	4	1	NA	1
3	ID_86	ID_159	ID_39	ID_95	ID_160	ID_130	ID_139	4	1	5	5
3	ID_89	ID_171	ID_104	ID_3	ID_195	ID_176	0_ID_NA	4	1	5	1
3	ID_67	ID_74	ID_88	ID_90	ID_83	ID_161	ID_89	4	1	5	5
3	ID_69	ID_76	ID_27	ID_102	ID_37	ID_83	ID_169	4	1	5	3
3	ID_81	ID_20	ID_6	ID_150	ID_111	0_ID_NA	0_ID_NA	4	1	NA	2
3	ID_78	ID_125	ID_155	ID_160	ID_21	0_ID_NA	0_ID_NA	4	1	5	1
3	ID_80	ID_84	ID_81	0_ID_NA	0_ID_NA	0_ID_NA	0_ID_NA	4	1	5	2
3	ID_74	ID_67	ID_22	ID_196	ID_90	ID_88	ID_145	4	1	5	4
3	ID_82	ID_23	ID_75	ID_125	ID_160	ID_8	ID_157	4	1	5	3
3	ID_76	ID_149	ID_69	ID_102	ID_131	ID_126	ID_5	4	1	5	2
3	ID_83	ID_189	ID_165	ID_126	ID_147	ID_131	ID_110	4	1	5	2
3	ID_161	ID_67	ID_169	ID_88	ID_125	ID_82	ID_155	4	1	5	5
3	ID_65	ID_19	ID_51	ID_143	ID_18	ID_11	ID_9	4	1	3	1
3	ID_51	ID_143	ID_19	ID_65	ID_151	ID_11	ID_105	4	1	3	2
3	ID_162	0_ID_NA	0_ID_NA	0_ID_NA	0_ID_NA	0_ID_NA	0_ID_NA	4	1	3	1
3	ID_47	ID_161	ID_3	ID_177	ID_60	ID_56	ID_57	4	1	3	NA
3	ID_58	ID_137	ID_169	ID_41	ID_72	ID_111	ID_123	4	1	3	1
3	ID_52	ID_177	ID_174	ID_4	ID_54	ID_165	ID_126	4	1	3	4
3	ID_54	ID_53	ID_4	ID_52	ID_177	ID_174	ID_200	4	1	3	3
3	ID_66	ID_32	ID_173	ID_160	ID_45	ID_33	ID_124	4	1	3	3
3	ID_163	ID_139	0_ID_NA	ID_8	ID_179	0_ID_NA	0_ID_NA	4	1	3	2
3	ID_48	ID_56	ID_67	ID_88	ID_21	ID_121	ID_74	4	1	3	3
3	ID_49	ID_61	ID_30	0_ID_NA	ID_87	ID_93	ID_119	4	1	3	5
3	ID_61	ID_49	ID_9	ID_61	ID_181	ID_30	ID_93	4	1	3	3
3	ID_56	ID_157	ID_45	ID_68	ID_58	ID_63	ID_59	4	1	3	3
3	ID_57	ID_50	ID_111	ID_41	ID_164	ID_63	ID_15	4	1	3	1
3	ID_55	ID_24	ID_64	ID_61	ID_97	0_ID_NA	ID_114	4	1	3	1
3	ID_53	ID_52	ID_4	ID_177	ID_126	ID_54	ID_174	4	1	3	4
3	ID_45	ID_56	ID_23	ID_22	ID_87	ID_83	ID_125	4	1	3	1
3	ID_50	ID_60	ID_57	ID_59	ID_15	ID_56	ID_157	4	1	3	2
3	ID_59	ID_50	ID_125	ID_57	ID_60	ID_63	ID_56	4	1	3	2
3	ID_60	ID_50	ID_57	ID_51	ID_186	ID_188	ID_59	4	1	3	3
3	ID_62	ID_138	ID_48	ID_127	ID_27	0_ID_NA	0_ID_NA	4	1	3	1
3	ID_32	ID_10	ID_8	ID_96	ID_41	ID_33	ID_139	4	1	2	1
3	ID_42	ID_37	ID_26	ID_88	ID_21	ID_51	ID_122	4	1	2	5
3	ID_96	ID_44	ID_32	ID_10	ID_63	ID_92	ID_5	4	1	2	1
3	ID_29	ID_167	ID_174	ID_126	ID_135	ID_165	ID_15	4	1	2	3
3	ID_38	ID_24	ID_9	ID_40	ID_122	ID_97	ID_26	4	1	2	5
3	ID_95	ID_39	ID_139	ID_159	ID_86	ID_35	ID_51	4	1	2	4
3	ID_40	ID_24	ID_142	ID_17	ID_103	ID_109	ID_77	4	1	2	3
3	ID_37	ID_41	ID_20	ID_111	ID_6	ID_92	ID_44	4	1	2	5
3	ID_41	ID_37	ID_20	ID_111	ID_33	ID_6	ID_44	4	1	2	5
3	ID_75	ID_95	ID_90	ID_21	ID_74	ID_130	ID_67	4	1	2	1
3	ID_33	ID_41	ID_37	ID_20	0_ID_NA	ID_10	ID_92	4	1	2	5
3	ID_27	ID_173	ID_147	ID_83	ID_131	ID_120	ID_102	4	1	2	3
3	ID_44	ID_37	ID_96	ID_41	ID_94	ID_20	ID_111	4	1	2	4
3	ID_24	ID_55	ID_64	ID_40	ID_160	ID_133	ID_172	4	1	2	2
3	ID_39	ID_86	ID_6	ID_95	ID_159	ID_54	ID_71	4	1	2	4
3	ID_43	ID_122	ID_118	ID_67	ID_115	ID_39	ID_159	4	1	2	2
3	ID_30	ID_49	ID_9	ID_119	ID_31	ID_96	ID_93	4	1	2	2
3	ID_34	ID_37	ID_20	ID_122	ID_24	ID_43	0_ID_NA	4	1	2	3
3	ID_36	ID_95	ID_34	ID_54	ID_35	ID_200	ID_21	4	1	2	2
3	ID_28	ID_195	ID_144	ID_159	ID_182	ID_31	ID_101	4	1	2	2
3	ID_94	ID_44	ID_69	ID_76	ID_102	ID_149	ID_131	4	1	2	5
3	ID_26	ID_181	ID_30	ID_97	ID_52	ID_131	ID_61	4	1	2	1
3	ID_97	ID_61	0_ID_NA	ID_93	ID_181	ID_30	ID_26	4	1	2	1
3	ID_31	ID_61	ID_154	ID_197	ID_9	ID_87	ID_49	4	1	2	1
3	ID_164	ID_57	ID_15	ID_179	ID_165	ID_174	ID_6	4	1	10	4
3	ID_165	ID_164	ID_156	ID_80	ID_72	ID_142	0_ID_NA	4	1	10	2
3	ID_166	ID_167	ID_65	ID_172	ID_162	ID_200	ID_189	4	1	10	2
3	ID_167	ID_166	ID_63	ID_135	ID_170	ID_15	ID_123	4	1	10	5
3	ID_168	ID_91	ID_69	0_ID_NA	0_ID_NA	0_ID_NA	0_ID_NA	4	1	10	1
3	ID_169	ID_137	ID_6	ID_135	ID_150	ID_185	ID_165	4	1	10	3
3	ID_170	ID_99	ID_167	ID_200	ID_1	ID_125	ID_178	4	1	10	3
3	ID_171	ID_105	ID_3	ID_89	ID_187	ID_146	ID_177	4	1	10	2
3	ID_172	ID_24	ID_131	ID_162	ID_112	ID_166	ID_65	4	1	10	3
3	ID_173	ID_46	ID_22	ID_106	ID_147	ID_83	ID_27	4	1	10	1
3	ID_174	ID_126	ID_165	ID_4	ID_177	ID_52	ID_54	4	1	10	3
3	ID_175	ID_149	ID_76	ID_69	ID_102	ID_37	ID_111	4	1	10	1
3	ID_176	ID_58	ID_56	ID_179	ID_169	ID_137	ID_177	4	1	10	2
3	ID_177	ID_54	ID_174	ID_126	ID_4	0_ID_NA	ID_11	4	1	10	3
3	ID_178	ID_29	ID_170	ID_69	ID_135	ID_4	0_ID_NA	4	1	10	NA
3	ID_6	ID_159	ID_39	ID_164	ID_179	ID_169	ID_71	4	1	10	5
3	ID_179	ID_152	ID_180	ID_164	ID_139	ID_165	ID_51	4	1	10	2
3	ID_180	ID_144	ID_80	ID_175	ID_137	ID_171	ID_194	4	1	10	3
3	ID_181	ID_199	ID_61	0_ID_NA	ID_97	ID_74	ID_93	4	1	10	3
3	ID_182	ID_2	ID_136	ID_194	ID_187	ID_116	ID_146	4	1	10	NA
3	ID_183	ID_85	ID_187	ID_180	ID_177	0_ID_NA	ID_122	4	1	10	1
3	ID_184	ID_52	ID_126	ID_174	ID_165	ID_169	ID_178	4	1	10	3
3	ID_185	ID_65	ID_51	ID_169	ID_19	0_ID_NA	0_ID_NA	4	1	10	5
3	ID_186	ID_41	ID_139	ID_179	ID_164	ID_167	ID_51	4	1	10	2
3	ID_146	ID_187	ID_136	ID_139	ID_134	ID_185	ID_192	4	1	10	5
3	ID_187	ID_136	ID_146	ID_134	ID_182	ID_24	ID_183	4	1	10	1
3	ID_102	ID_27	ID_173	ID_59	ID_130	ID_53	ID_138	3	1	7	2
3	ID_188	ID_99	ID_59	ID_116	ID_21	ID_104	ID_130	3	1	7	4
3	ID_103	ID_142	ID_110	ID_156	ID_197	ID_109	ID_61	3	1	7	1
3	0_ID_NA	0_ID_NA	0_ID_NA	0_ID_NA	0_ID_NA	0_ID_NA	0_ID_NA	3	1	7	1
3	ID_189	ID_76	ID_117	ID_160	ID_75	ID_125	ID_130	3	1	7	5
3	ID_116	ID_194	ID_82	ID_117	ID_16	ID_113	ID_107	3	1	7	2
3	ID_92	ID_10	ID_37	ID_111	ID_96	ID_63	ID_189	3	1	7	3
3	ID_105	ID_101	ID_171	ID_89	ID_50	ID_4	ID_63	3	1	7	5
3	ID_99	ID_75	ID_160	ID_10	ID_126	ID_5	ID_107	3	1	NA	5
3	ID_69	ID_165	ID_174	ID_126	ID_29	ID_178	ID_198	3	1	7	5
3	ID_112	ID_93	ID_165	ID_72	ID_162	ID_199	ID_172	3	1	7	5
3	ID_115	ID_112	ID_118	ID_43	ID_122	ID_185	ID_110	3	1	7	2
3	ID_106	ID_120	ID_83	ID_126	ID_53	ID_173	ID_21	3	1	7	4
3	ID_109	ID_110	ID_146	ID_40	ID_136	ID_84	ID_17	3	1	7	5
3	ID_104	ID_152	ID_96	ID_10	ID_164	ID_92	ID_170	3	1	7	5
3	ID_114	ID_61	0_ID_NA	ID_9	ID_93	ID_154	ID_181	3	1	7	3
3	ID_113	ID_194	ID_187	ID_2	ID_40	ID_24	ID_55	3	1	7	2
3	ID_101	ID_169	ID_113	ID_137	ID_41	ID_105	ID_37	3	1	7	4
3	ID_110	ID_70	ID_156	ID_109	ID_2	ID_165	ID_131	3	1	7	5
3	ID_118	ID_43	ID_122	ID_71	ID_115	ID_162	ID_16	3	1	7	2
3	ID_111	ID_92	ID_150	ID_37	ID_41	ID_20	ID_81	3	1	7	4
3	ID_117	ID_189	ID_17	ID_15	ID_133	ID_64	ID_71	3	1	7	2
3	ID_62	ID_138	ID_48	ID_127	ID_67	ID_74	ID_64	3	1	3	1
3	ID_47	ID_137	ID_3	ID_45	ID_121	ID_52	ID_15	3	1	3	NA
3	0_ID_NA	ID_52	ID_174	ID_53	ID_126	ID_4	0_ID_NA	3	1	NA	3
3	ID_52	ID_174	ID_4	ID_126	ID_54	ID_53	0_ID_NA	3	1	3	4
3	0_ID_NA	ID_52	ID_177	ID_126	ID_4	ID_54	ID_174	3	1	NA	4
3	ID_50	ID_160	ID_57	ID_15	ID_60	ID_157	ID_123	3	1	3	2
3	ID_49	ID_61	ID_30	ID_93	0_ID_NA	ID_87	ID_154	3	1	3	2
3	ID_58	ID_72	0_ID_NA	ID_41	ID_137	ID_56	ID_101	3	1	3	2
3	ID_76	ID_63	ID_52	ID_58	ID_68	ID_57	ID_157	3	1	3	2
3	ID_60	ID_50	0_ID_NA	ID_99	0_ID_NA	ID_15	ID_123	3	1	3	2
3	ID_59	ID_50	ID_57	ID_125	ID_5	ID_15	ID_60	3	1	3	2
3	ID_46	ID_173	ID_174	ID_131	0_ID_NA	ID_165	ID_40	3	1	10	5
3	ID_61	ID_49	ID_181	ID_61	ID_93	ID_154	ID_30	3	1	3	3
3	ID_91	ID_67	ID_166	ID_74	ID_121	ID_202	ID_75	3	1	3	3
3	ID_57	ID_54	ID_52	ID_63	ID_174	ID_41	ID_37	3	1	3	2
3	ID_66	ID_131	ID_173	ID_75	ID_62	ID_160	ID_76	3	1	3	3
3	ID_55	ID_24	ID_113	ID_2	ID_180	ID_97	0_ID_NA	3	1	3	1
3	ID_51	ID_105	ID_143	ID_65	ID_151	ID_19	ID_11	3	1	3	3
3	ID_64	ID_24	ID_193	ID_173	ID_55	ID_150	ID_133	3	1	NA	2
3	ID_65	ID_19	ID_11	ID_51	ID_151	ID_143	ID_9	3	1	3	1
3	ID_45	ID_23	ID_75	ID_22	ID_125	ID_161	ID_147	3	1	3	2
3	ID_42	ID_21	ID_37	0_ID_NA	0_ID_NA	0_ID_NA	0_ID_NA	3	1	2	2
3	ID_27	ID_173	ID_66	ID_102	ID_120	ID_131	ID_165	3	1	2	5
3	ID_32	ID_96	ID_33	ID_41	ID_82	ID_10	ID_8	3	1	2	5
3	ID_40	ID_24	ID_165	ID_109	ID_131	ID_142	ID_17	3	1	2	4
3	ID_34	ID_67	ID_6	ID_122	ID_37	ID_20	ID_41	3	1	2	3
3	ID_94	ID_44	ID_69	ID_76	ID_149	ID_70	ID_142	3	1	2	5
3	ID_30	ID_49	ID_31	ID_119	ID_9	ID_154	ID_97	3	1	2	2
3	ID_29	ID_126	ID_135	ID_165	ID_174	ID_173	ID_21	3	1	2	3
3	ID_38	ID_9	ID_30	ID_154	ID_111	ID_89	ID_163	3	1	2	3
3	ID_36	ID_35	ID_57	ID_34	ID_200	ID_95	ID_160	3	1	2	2
3	ID_33	ID_41	ID_37	ID_20	ID_92	ID_99	ID_95	3	1	2	5
3	ID_44	ID_57	ID_167	ID_37	ID_20	ID_99	ID_164	3	1	2	4
3	ID_43	ID_122	ID_118	ID_67	ID_159	ID_39	ID_115	3	1	2	2
3	ID_35	ID_36	ID_90	ID_88	ID_95	ID_21	ID_45	3	1	NA	2
3	ID_41	ID_111	ID_20	ID_6	ID_37	ID_33	ID_43	3	1	2	3
3	ID_37	ID_41	ID_111	ID_92	ID_6	ID_20	ID_167	3	1	2	5
3	ID_96	ID_10	ID_104	ID_92	ID_63	ID_44	ID_32	3	1	2	5
3	ID_24	ID_40	ID_172	ID_55	ID_162	ID_160	ID_64	3	1	2	5
3	ID_26	ID_124	ID_76	ID_52	ID_61	ID_193	ID_131	3	1	2	1
3	ID_97	ID_61	0_ID_NA	ID_181	ID_93	ID_30	ID_26	3	1	2	2
3	ID_31	ID_154	ID_158	ID_9	ID_61	ID_97	0_ID_NA	3	1	2	2
3	ID_39	ID_86	ID_95	ID_159	ID_71	ID_149	ID_54	3	1	2	5
3	ID_28	ID_195	ID_144	ID_175	ID_182	ID_133	ID_31	3	1	2	2
3	ID_95	ID_39	ID_36	ID_159	ID_43	ID_51	ID_155	3	1	2	3
4	ID_1	ID_34	ID_17	ID_35	ID_74	ID_81	ID_28	1	1	1	2
4	ID_2	ID_14	ID_13	ID_79	ID_27	ID_83	ID_65	1	1	NA	NA
4	ID_3	ID_28	ID_44	ID_73	ID_34	ID_35	ID_56	1	2	2	4
4	ID_4	0_ID_NA	ID_18	ID_16	ID_40	ID_57	ID_9	1	2	NA	4
4	ID_5	ID_15	ID_25	ID_63	0_ID_NA	0_ID_NA	0_ID_NA	1	2	NA	5
4	ID_6	ID_79	ID_84	ID_35	ID_34	ID_1	0_ID_NA	1	1	NA	3
4	ID_7	ID_43	ID_20	ID_30	ID_19	ID_15	ID_35	1	2	NA	3
4	0_ID_NA	0_ID_NA	ID_32	ID_53	0_ID_NA	ID_83	ID_9	1	1	NA	5
4	ID_9	ID_36	ID_52	ID_58	ID_67	ID_20	ID_60	1	2	NA	4
4	ID_10	ID_25	ID_30	ID_36	ID_23	ID_57	ID_43	1	2	3	1
4	ID_11	ID_49	ID_12	ID_10	ID_23	ID_30	ID_72	1	2	3	2
4	ID_12	ID_9	ID_67	ID_36	ID_23	ID_21	ID_16	1	2	NA	2
4	0_ID_NA	ID_84	ID_32	ID_47	ID_80	ID_37	ID_53	1	1	NA	2
4	ID_13	ID_14	ID_80	ID_2	ID_34	ID_29	ID_53	1	1	NA	5
4	ID_14	ID_13	ID_2	ID_29	ID_34	ID_53	ID_80	1	1	NA	3
4	ID_15	ID_72	ID_50	ID_20	ID_79	ID_45	ID_59	1	1	NA	3
4	ID_16	ID_18	ID_72	ID_4	ID_66	ID_69	ID_27	1	2	NA	1
4	ID_17	ID_68	ID_35	ID_1	ID_81	ID_34	ID_19	1	1	NA	2
4	ID_18	ID_4	ID_42	ID_16	ID_9	ID_69	ID_22	1	2	NA	1
4	ID_19	ID_81	ID_79	ID_68	ID_17	ID_82	ID_35	1	1	4	2
4	ID_20	ID_15	ID_45	ID_78	ID_58	ID_43	ID_59	1	2	NA	5
4	ID_21	ID_70	ID_36	ID_26	ID_49	ID_42	ID_55	1	2	5	1
4	ID_22	ID_18	0_ID_NA	ID_49	ID_9	ID_43	ID_69	1	2	NA	3
4	ID_23	ID_45	ID_10	ID_73	ID_43	ID_7	ID_11	1	2	NA	4
4	ID_18	ID_42	ID_4	ID_70	ID_69	ID_16	ID_22	2	2	6	1
4	ID_20	ID_15	ID_45	ID_72	ID_58	ID_78	ID_7	2	2	NA	5
4	ID_15	ID_20	ID_72	ID_7	ID_58	ID_45	ID_30	2	2	NA	3
4	ID_16	ID_69	ID_52	ID_44	ID_42	ID_23	ID_12	2	2	NA	1
4	ID_22	ID_69	ID_18	ID_70	ID_16	ID_80	0_ID_NA	2	2	NA	1
4	ID_17	ID_68	ID_38	ID_35	ID_74	ID_1	ID_81	2	1	NA	2
4	ID_21	ID_26	ID_16	ID_70	ID_69	ID_9	ID_31	2	2	NA	2
4	ID_19	ID_81	ID_68	ID_17	ID_20	ID_7	ID_40	2	1	NA	4
4	ID_13	ID_29	ID_53	ID_83	ID_65	0_ID_NA	ID_84	2	1	7	4
4	ID_14	ID_13	ID_2	ID_53	ID_29	0_ID_NA	ID_48	2	1	7	3
4	ID_5	ID_46	0_ID_NA	0_ID_NA	0_ID_NA	0_ID_NA	0_ID_NA	2	2	NA	1
4	ID_4	ID_57	ID_5	ID_18	ID_61	ID_40	ID_39	2	2	8	4
4	ID_3	ID_50	ID_34	ID_28	ID_35	ID_75	ID_56	2	2	NA	5
4	ID_2	ID_14	ID_83	ID_13	ID_29	ID_81	ID_75	2	1	9	4
4	ID_24	ID_32	ID_34	ID_84	ID_29	ID_53	ID_14	2	1	NA	3
4	ID_6	ID_39	ID_46	ID_61	ID_64	ID_76	ID_62	2	1	5	5
4	ID_1	ID_74	ID_35	ID_79	ID_81	ID_68	ID_17	2	1	10	2
4	ID_7	ID_75	ID_43	ID_23	ID_36	ID_50	ID_11	2	2	7	2
4	ID_25	ID_57	ID_59	ID_58	ID_15	ID_36	ID_50	2	2	NA	4
4	0_ID_NA	0_ID_NA	ID_83	ID_2	0_ID_NA	0_ID_NA	ID_32	2	1	NA	3
4	ID_9	ID_15	ID_43	ID_20	ID_21	ID_45	ID_26	2	2	10	2
4	ID_11	ID_66	ID_10	ID_67	ID_30	ID_12	ID_52	2	2	3	2
4	ID_10	ID_12	ID_36	ID_52	ID_23	ID_11	ID_66	2	2	3	2
4	ID_12	ID_67	ID_66	ID_10	ID_16	ID_52	ID_11	2	2	NA	4
4	ID_23	ID_7	ID_51	ID_43	ID_48	ID_36	ID_72	2	2	NA	2
4	ID_9	ID_52	ID_36	ID_58	ID_60	ID_57	ID_30	3	2	NA	3
4	0_ID_NA	ID_32	0_ID_NA	0_ID_NA	0_ID_NA	ID_70	0_ID_NA	3	2	NA	5
4	ID_22	ID_27	ID_69	ID_18	ID_16	ID_70	ID_31	3	2	10	3
4	ID_24	ID_47	ID_80	ID_84	ID_82	ID_53	ID_34	3	1	11	3
4	ID_18	ID_70	ID_16	ID_22	ID_4	ID_42	ID_69	3	2	6	1
4	ID_7	ID_43	ID_19	ID_30	ID_75	ID_15	ID_20	3	2	10	4
4	ID_4	ID_40	ID_18	ID_57	0_ID_NA	ID_55	ID_5	3	2	8	3
4	ID_16	ID_4	ID_22	ID_69	ID_55	ID_12	0_ID_NA	3	2	8	2
4	ID_2	ID_13	ID_80	ID_14	ID_65	ID_79	ID_83	3	1	12	4
4	ID_14	ID_13	ID_2	ID_53	ID_37	ID_48	ID_29	3	1	12	2
4	ID_13	ID_14	ID_2	ID_29	ID_83	ID_56	ID_3	3	1	10	3
4	ID_21	ID_26	ID_9	ID_70	ID_49	ID_31	0_ID_NA	3	2	5	1
4	ID_3	ID_56	ID_28	ID_44	ID_73	ID_35	ID_34	3	2	NA	4
4	ID_15	ID_20	ID_40	ID_72	ID_45	ID_50	ID_30	3	2	13	3
4	ID_20	ID_15	ID_45	ID_78	ID_40	ID_58	ID_7	3	2	NA	5
4	ID_25	ID_10	ID_58	ID_57	ID_63	ID_59	ID_36	3	2	NA	2
4	ID_5	ID_46	0_ID_NA	0_ID_NA	0_ID_NA	0_ID_NA	0_ID_NA	3	2	NA	3
4	ID_1	ID_74	ID_81	ID_35	ID_19	ID_79	ID_29	3	2	NA	2
4	ID_6	ID_39	ID_65	ID_61	ID_37	ID_76	ID_46	3	1	5	3
4	ID_17	ID_68	ID_74	ID_35	ID_1	ID_38	ID_19	3	1	14	2
4	ID_19	ID_81	ID_35	ID_7	ID_74	ID_1	ID_79	3	1	NA	4
4	ID_11	ID_66	ID_9	ID_67	ID_30	ID_12	ID_49	3	2	15	2
4	ID_12	ID_10	ID_49	ID_23	ID_66	ID_67	ID_16	3	2	15	5
4	ID_23	ID_7	ID_33	ID_44	ID_10	ID_11	ID_72	3	2	NA	4
4	ID_26	ID_21	ID_70	ID_31	ID_22	ID_9	ID_58	1	1	11	2
4	ID_26	ID_21	ID_31	ID_70	0_ID_NA	ID_22	ID_9	2	2	11	3
4	ID_26	ID_21	ID_70	ID_31	ID_58	ID_9	ID_22	3	2	11	3
4	ID_16	ID_22	ID_69	ID_18	ID_42	ID_4	0_ID_NA	4	2	NA	1
4	ID_4	0_ID_NA	ID_22	ID_5	ID_16	ID_18	ID_9	4	2	8	3
4	ID_3	ID_56	ID_28	ID_50	ID_15	ID_44	ID_71	4	2	NA	3
4	ID_22	ID_69	ID_4	ID_18	ID_27	ID_16	ID_42	4	2	NA	3
4	ID_19	ID_81	ID_35	ID_7	ID_74	ID_1	ID_40	4	1	NA	3
4	ID_25	ID_58	ID_36	ID_57	ID_63	ID_9	ID_10	4	2	NA	4
4	ID_2	ID_75	ID_80	ID_14	ID_13	ID_79	ID_29	4	1	NA	5
4	ID_14	ID_2	ID_13	ID_24	ID_53	ID_83	ID_48	4	1	NA	4
4	ID_12	ID_58	ID_66	ID_10	ID_11	ID_63	ID_44	4	2	NA	5
4	ID_18	ID_4	ID_22	ID_69	ID_16	0_ID_NA	ID_70	4	2	NA	1
4	ID_15	ID_50	ID_56	ID_71	ID_3	ID_20	ID_28	4	2	13	3
4	ID_21	ID_26	ID_22	ID_70	ID_9	ID_55	ID_31	4	2	NA	1
4	ID_13	ID_14	ID_56	ID_2	ID_80	ID_3	ID_79	4	1	NA	4
4	ID_7	ID_43	ID_30	ID_23	ID_19	ID_75	ID_36	4	2	NA	4
4	ID_23	ID_7	ID_43	ID_44	ID_75	ID_51	ID_36	4	2	NA	3
4	ID_9	ID_22	ID_36	ID_58	ID_30	ID_52	ID_57	4	2	NA	4
4	0_ID_NA	ID_22	ID_32	ID_58	0_ID_NA	ID_77	ID_54	4	1	NA	5
4	ID_6	ID_61	ID_64	ID_46	ID_39	ID_76	ID_37	4	1	NA	3
4	ID_11	ID_10	ID_66	ID_12	ID_49	ID_30	ID_67	4	2	NA	2
4	ID_10	ID_30	ID_58	ID_36	ID_57	ID_25	ID_52	4	2	NA	3
4	ID_24	ID_80	ID_83	ID_53	ID_47	ID_32	ID_14	4	1	NA	2
